# Supplementary material for: In-gel digestion coupled with mass spectrometry (GeLC-MS/MS)-based salivary proteomic profiling of canine oral tumors
Source: BMC Vet Res. 2020 Sep 14;16:335. doi: 10.1186/s12917-020-02550-w (PMC7489029; doi:10.1186/s12917-020-02550-w)
Supplement: Supplementary file 1 — Additional file 1. The relative expression levels of proteins found in normal controls and periodontitis (CP), benign tumors (BN), early-stage oral melanoma (EOM), late-stage oral melanoma (LOM) and oral squamous cell carcinoma (OSCC) as log2 intensities. [file 12917_2020_2550_MOESM1_ESM.xlsx]

## Sheet: Sheet1
Protein	ID Details	Peptide	ID Score	MH+ (Da)	CP	BN	EOM	LOM	OSCC
XP_011988340.1	PREDICTED: visual system homeobox 1 isoform X2 [Ovis aries musimon]	FPGRPLPSAARQK	16.98	1425.98	13.5791	0	0	0	0
XP_008835150.1	PREDICTED: calcyphosin [Nannospalax galili]	MDTVTTTMEKLR	2.89	1441.51	0	15.8789	0	0	14.5851
XP_007957095.1	PREDICTED: protein BHLHb9 [Orycteropus afer afer]	GAAVEAKAER	14.64	1001.12	10.5596	5.17122	11.7147	6.84795	0
KFO21119.1	Germ cell-less protein-like 1 [Fukomys damarensis]	KAVAAR	7.86	615.22	0	6.64391	0	0	0
XP_004275614.1	PREDICTED: LOW QUALITY PROTEIN: Fanconi anemia-associated protein of 100 kDa [Orcinus orca]	XGMDDR	7.99	722.406	0	0	0	0	16.305
XP_005967212.1	PREDICTED: enoyl-CoA hydratase, mitochondrial-like [Pantholops hodgsonii]	ADFFTAGAR	10.98	955.747	10.3632	15.0076	10.0552	13.0573	11.5103
OBS79386.1	hypothetical protein A6R68_18246 [Neotoma lepida]	ESLRPYWDRR	21.37	1377.24	13.1013	10.9295	12.615	12.4625	10.5763
XP_008850538.1	PREDICTED: thyroid transcription factor 1-associated protein 26 [Nannospalax galili]	SGAFEARGK	7.64	922.121	0	12.3426	0	8.58013	10.316
BAA31527.1	xylulokinase [Homo sapiens]	DHXNLFVAFAL	6.61	1275.15	13.6929	13.837	0	11.7464	16.9492
CAA06917.1	peroxisome proliferator activated receptor alpha, partial [Cavia porcellus]	TLMAKVVSDGIR	7.32	1305.51	0	13.7482	9.93232	9.8623	0
XP_004610626.1	PREDICTED: structural maintenance of chromosomes protein 1B isoform X1 [Sorex araneus]	VQAQMEEQRK	6.68	1262.08	0	0	0	0	0
XP_004440173.2	PREDICTED: serine/arginine repetitive matrix protein 5 [Ceratotherium simum simum]	DQSQSGTSSK	8.06	1023.5	12.3628	0	9.32937	0	11.1539
XP_004326275.1	PREDICTED: bromodomain testis-specific protein-like, partial [Tursiops truncatus]	DNAKPMNYDEKR	14.28	1481.39	0	0	12.4616	0	0
NP_001011710.1	cysteine-rich secretory protein 2 precursor [Rattus norvegicus]	QVSPPGSNILK	4.99	1139.03	13.8664	15.8392	15.6613	14.9636	14.7039
XP_002824528.1	PREDICTED: regulator of nonsense transcripts 3A isoform X2 [Pongo abelii]	DPEYKK	10.63	779.807	0	10.1399	13.0373	9.45708	0
XP_011760132.1	PREDICTED: putative protein SSX6 [Macaca nemestrina]	GGNMPGPTGCVR	12.53	1218.11	0	0	10.8959	0	0
EPY90015.1	hypothetical protein CB1_000059005 [Camelus ferus]	MGLSAAAELLQR	7.39	1259.41	13.4336	10.6962	10.5639	13.6262	16.3463
XP_004371777.1	PREDICTED: carnitine O-palmitoyltransferase 2, mitochondrial [Trichechus manatus latirostris]	ALDDMFDALEGK	5.92	1323.5	16.0448	14.7842	13.504	0	0
XP_012375442.1	PREDICTED: LOW QUALITY PROTEIN: zinc finger protein 843, partial [Dasypus novemcinctus]	THVVPT	11.67	652.313	11.0967	9.43206	11.7749	10.0259	6.66978
XP_006141144.1	PREDICTED: pleckstrin homology-like domain family A member 2 [Tupaia chinensis]	EGDLEMR	11.64	865.485	10.4043	11.7998	11.4453	6.57499	16.5724
XP_017496618.1	PREDICTED: uridine-cytidine kinase 1 isoform X1 [Manis javanica]	MSAHCAQGK	2.52	1007.01	10.3302	11.6908	10.1891	12.4691	11.2273
XP_004700076.1	PREDICTED: dol-P-Glc:Glc(2)Man(9)GlcNAc(2)-PP-Dol alpha-1,2-glucosyltransferase isoform X1 [Echinops telfairi]	QPSIKGPLSEFR	13.65	1358.74	12.7322	0	11.7149	12.2466	0
ALD16176.1	NADH dehydrogenase subunit 5 (mitochondrion) [Lycalopex sechurae]	LTPKTGLTASXK	6.37	1247.69	14.5862	12.0396	0	12.1302	8.27656
XP_006173174.1	PREDICTED: protein FAM171A2 [Camelus ferus]	EGLQLGESGK	6.25	1018.49	15.666	14.283	5.79014	0	10.4666
XP_017194614.1	PREDICTED: LOW QUALITY PROTEIN: zinc finger protein 227-like [Oryctolagus cuniculus]	CEECGXGR	15.08	1031.21	8.92033	10.0914	13.205	0	7.44328
XP_008253553.1	PREDICTED: LOW QUALITY PROTEIN: transcription factor SOX-30 [Oryctolagus cuniculus]	AVEAGPRACR	8.17	1087.64	14.8022	14.7499	14.9876	14.3899	16.4564
XP_014386191.1	PREDICTED: zinc finger protein 154 [Myotis brandtii]	GAGVVLRAAQTR	6.95	1198.23	10.566	16.2961	14.3247	14.2331	12.4182
XP_010348355.1	PREDICTED: LOW QUALITY PROTEIN: complement component 1 Q subcomponent-binding protein, mitochondrial-like [Saimiri boliviensis boliviensis]	GPCACGCGCGALXTEGDK	12.97	1889.52	0	14.079	16.0889	17.5887	14.7773
XP_003421946.1	PREDICTED: coiled-coil domain-containing protein 94 [Loxodonta africana]	ETAALVEEAR	10.05	1087.81	13.5804	12.2607	9.93347	12.2675	0
XP_003470985.3	PREDICTED: exosome complex component RRP4 [Cavia porcellus]	YRHGFMR	5.73	965.589	15.4873	17.7571	14.539	15.2405	17.6889
XP_004380246.1	PREDICTED: beta-mannosidase isoform X1 [Trichechus manatus latirostris]	DVNFIELR	8.3	1006.31	14.0231	16.0567	13.0804	14.0355	14.083
XP_003415787.1	PREDICTED: oxidoreductase NAD-binding domain-containing protein 1 [Loxodonta africana]	HLTLTSVMK	4.98	1045.65	19.1838	17.4361	16.8386	18.8867	15.4107
XP_012871192.1	PREDICTED: coagulation factor V isoform X1 [Dipodomys ordii]	KLTQHVPLSPR	12.31	1274.92	9.88338	0	10.1166	12.8672	12.1475
KFO33694.1	hypothetical protein H920_04896 [Fukomys damarensis]	VNPLNAVILK	8.68	1080.01	0	13.9813	13.0071	12.4799	13.9832
XP_004269885.1	PREDICTED: maestro heat-like repeat-containing protein family member 9 [Orcinus orca]	GKPGTMEERK	3.93	1147.4	9.57657	0	18.0888	0	14.323
XP_003938841.1	PREDICTED: zinc finger protein 77 isoform X2 [Saimiri boliviensis boliviensis]	NETSSEGEIAK	18.79	1163.56	16.1359	12.0104	17.5744	0	15.6789
XP_012920898.1	PREDICTED: nascent polypeptide-associated complex subunit alpha, muscle-specific form-like [Heterocephalus glaber]	TPRSAATLASSR	5.93	1218.31	11.9864	10.9962	0	0	14.5895
XP_007505382.1	PREDICTED: 3-hydroxyisobutyrate dehydrogenase, mitochondrial isoform X1 [Monodelphis domestica]	SMASKTPVGFVGLGNMGNPMAK	8.97	2210.6	0	0	6.03689	13.7441	10.8263
XP_004425383.1	PREDICTED: macrophage mannose receptor 1 [Ceratotherium simum simum]	MEPSKPSSSK	7.56	1093.69	16.3345	17.8032	14.4244	14.1417	0
XP_003800899.1	PREDICTED: CPX chromosomal region candidate gene 1 protein [Otolemur garnettii]	FYSGNMDIK	13.65	1074.36	13.311	16.7833	14.1157	13.9987	16.7522
ERE77382.1	BTB/POZ domain-containing protein 16 [Cricetulus griseus]	LHGITSGR	6.65	839.417	15.9776	14.3458	15.761	14.6757	8.8675
EPY76435.1	hypothetical protein CB1_001428032 [Camelus ferus]	DMQSASATEK	10.36	1083.58	15.6725	16.0319	13.8305	14.03	15.3005
XP_006109777.1	PREDICTED: LOW QUALITY PROTEIN: RNA-binding protein 25 [Myotis lucifugus]	EMVIIXVKNK	15.66	1218.31	11.9139	0	11.5026	0	0
XP_010987296.1	PREDICTED: 2-hydroxyacyl-CoA lyase 1 [Camelus dromedarius]	KMESNVAEHSAGSEGQVSGAK	6.32	2118.42	14.0669	14.716	15.8183	16.1607	16.0732
XP_004673875.1	PREDICTED: mannosyl-oligosaccharide 1,2-alpha-mannosidase IA [Condylura cristata]	QPADADIAEKR	11.5	1213.41	10.3877	0	10.4409	8.32895	14.0624
XP_003464812.1	PREDICTED: iron-sulfur protein NUBPL isoform X2 [Cavia porcellus]	THIFGADGAKR	8.48	1173.29	0	11.4526	14.6002	14.962	14.6898
XP_017746085.1	PREDICTED: LOW QUALITY PROTEIN: microtubule-associated protein 1B [Rhinopithecus bieti]	KPGXKTK	10.25	804.919	10.8611	12.8936	12.499	0	16.6983
BAI66087.1	monoglyceride lipase, partial [Mesocricetus auratus]	GAYLLMESS	12.48	986.104	11.0013	10.8907	0	0	7.90795
XP_015426790.1	PREDICTED: protein HEG homolog 1 [Myotis davidii]	DTPMMPVR	16.24	978.547	11.2518	5.89612	14.4554	9.18816	0
XP_002721419.1	PREDICTED: transcription factor 20 [Oryctolagus cuniculus]	GFGLEGAPEK	4.87	1005.46	15.64	15.4437	18.5861	15.1299	12.5627
XP_013358868.1	PREDICTED: schlafen family member 11 [Chinchilla lanigera]	LVNVGGYSGK	9.25	994.052	13.487	8.39838	9.09892	15.1865	11.2359
EPQ15807.1	Transformation/transcription domain-associated protein [Myotis brandtii]	AMAILTPAVPAR	9.28	1210.2	0	0	0	11.8049	0
XP_001381837.2	PREDICTED: zinc finger protein 703 [Monodelphis domestica]	QLGDSPTEDK	9.97	1089.76	12.44	13.8904	0	0	9.95031
XP_015346086.1	PREDICTED: LOW QUALITY PROTEIN: ATP-binding cassette sub-family A member 3-like [Marmota marmota marmota]	EFIQXTDLIR	16.03	1222.1	0	12.9103	10.324	13.3314	13.113
XP_009237781.1	PREDICTED: HLA class I histocompatibility antigen, alpha chain G isoform X2 [Pongo abelii]	THTCFLPVS	15.93	1060.63	14.8986	0	14.344	13.0908	0
ELW72778.1	NKG2D ligand 1 [Tupaia chinensis]	GPLTLQGR	7.08	841.41	6.60786	8.90568	14.2873	12.4119	11.647
XP_006925457.1	PREDICTED: leucine-rich repeat-containing protein 17 [Pteropus alecto]	AGHGRVGGGR	9.31	922.321	7.98862	0	12.7635	12.9905	9.12677
XP_012368304.1	PREDICTED: LOW QUALITY PROTEIN: vomeronasal type-2 receptor 116-like [Octodon degus]	ALHEMLLQGQMQLVGSGER	12.14	2114.21	0	12.3947	12.9937	0	0
XP_533678.2	PREDICTED: delta(3,5)-Delta(2,4)-dienoyl-CoA isomerase, mitochondrial [Canis lupus familiaris]	SLRDLLMR	9.54	1019.92	17.4503	0	14.4034	15.239	14.5763
AAH43148.2	TWF1 protein [Homo sapiens]	GPAETEATTD	3.98	992.118	14.52	13.9397	16.6531	11.831	11.5196
XP_012369883.1	PREDICTED: uncharacterized protein LOC105742023 [Octodon degus]	ITSKPGQHAR	8.47	1093.11	14.2394	14.609	10.0527	16.242	14.4851
XP_001372756.3	PREDICTED: rab11 family-interacting protein 3 isoform X1 [Monodelphis domestica]	ETELEQEIR	19.72	1146.5	0	0	11.5818	10.1267	0
ELK35235.1	DNA excision repair protein ERCC-6 [Myotis davidii]	TPGTGARGDR	8.2	988.307	14.2068	17.7411	12.7657	0	14.5406
AAH65284.1	CDH23 protein [Homo sapiens]	DSGDGGLVNYR	7.13	1152.01	13.7721	13.6875	15.7977	14.1922	10.0783
XP_008700692.1	PREDICTED: BTB/POZ domain-containing protein KCTD19 [Ursus maritimus]	ETTACMR	15.46	868.371	11.6159	13.6863	15.1016	12.1578	13.333
XP_012978534.1	PREDICTED: LOW QUALITY PROTEIN: uncharacterized protein LOC101833796 [Mesocricetus auratus]	GHWAKDXSR	3.24	1094.61	12.1676	14.4202	10.4268	11.4193	13.7461
XP_011976382.1	PREDICTED: bcl-2-binding component 3-like [Ovis aries musimon]	APEEPQRK	11.86	955.616	14.9361	15.7754	14.3831	14.1572	0
XP_007962698.1	PREDICTED: serine/arginine repetitive matrix protein 1-like [Chlorocebus sabaeus]	GAPRSVNR	7.97	855.516	14.7135	14.4144	18.7365	15.8838	14.6374
XP_006505526.1	PREDICTED: early activation antigen CD69 isoform X1 [Mus musculus]	SCSEDAATLAVIDSEKDMTFLK	18.95	2432.23	0	0	15.5867	16.269	0
XP_012413529.1	PREDICTED: zinc finger protein 699-like [Trichechus manatus latirostris]	SEALPAHPKVPKPEAEVCVLR	5.63	2326.74	0	18.8568	15.171	11.8028	12.5065
XP_012859746.1	PREDICTED: DNA cross-link repair 1A protein [Echinops telfairi]	AGGPDERHR	8.94	994.617	10.4132	13.0508	3.05061	9.19336	7.6054
XP_010592213.1	PREDICTED: LOW QUALITY PROTEIN: uncharacterized protein LOC100671010 [Loxodonta africana]	ACTTGHR	16.87	803.788	13.1842	14.3789	13.5899	7.51196	10.7132
EHB03262.1	Olfactory receptor 15 [Heterocephalus glaber]	IPVGSDSK	13.37	802.255	0	13.664	18.6541	11.1672	0
XP_006254139.1	PREDICTED: ral guanine nucleotide dissociation stimulator-like isoform X1 [Rattus norvegicus]	NEGQVGTLK	1.77	945.306	14.7796	0	14.3837	15.2188	12.6072
XP_007481755.1	PREDICTED: uncharacterized protein LOC103100674 [Monodelphis domestica]	GRLSVHDMR	4.61	1087.5	15.8983	12.9218	13.1061	13.4956	14.5711
XP_006865897.1	PREDICTED: tyrosine-protein phosphatase non-receptor type 5 [Chrysochloris asiatica]	AEGLRGSHR	21.9	983.05	0	0	9.21635	12.6944	7.92021
XP_002830679.1	PREDICTED: protein Mis18-alpha [Pongo abelii]	MAGVGSLR	10.11	807.61	10.3285	9.79408	10.9186	0	0
CCQ43653.1	alternative protein PITPNM2 [Homo sapiens]	THKMVCTAR	5.92	1120.22	0	14.1387	0	9.95384	10.5136
XP_003405514.1	PREDICTED: keratin, type I cytoskeletal 18 [Loxodonta africana]	ISVSRSSSYR	5.15	1142.07	13.9484	13.6689	12.3519	15.0451	12.3285
XP_011739677.1	PREDICTED: uncharacterized protein LOC105481649 [Macaca nemestrina]	MPMVPIK	1.89	832.462	0	13.6702	0	11.7672	13.2869
XP_003413649.1	PREDICTED: LOW QUALITY PROTEIN: DNA repair protein REV1 [Loxodonta africana]	AIWPEXSWK	14.42	1086.98	14.4276	11.3556	14.1288	17.0612	16.1486
XP_005358516.1	PREDICTED: coiled-coil domain-containing protein 160 [Microtus ochrogaster]	MGRVSNFSSR	8.7	1139.43	14.0097	15.5799	14.56	14.3091	14.567
XP_006232068.1	PREDICTED: H/ACA ribonucleoprotein complex subunit 1 isoform X1 [Rattus norvegicus]	LLWGILMR	13.15	1017.15	14.2505	17.5853	14.2958	15.5156	12.0806
XP_008838691.1	PREDICTED: pericentrin isoform X1 [Nannospalax galili]	DPCLHK	4.92	769.312	11.3952	9.78682	13.7287	10.749	11.481
XP_013835835.1	PREDICTED: zinc finger protein 510 [Sus scrofa]	TILLDYER	11.54	1022.51	17.0492	15.1672	14.1737	15.0872	13.9007
XP_013835117.1	PREDICTED: complement receptor type 1 [Sus scrofa]	RSFSLNDSVMFTCKPGFTMK	7.86	2368.57	11.4025	11.1576	11.8387	0	0
EAW86396.1	hCG2045475 [Homo sapiens]	GLRTG	2.87	504.417	14.3619	12.4259	15.9664	0	14.7152
XP_004639597.1	PREDICTED: tubulin-specific chaperone D [Octodon degus]	GGGGELMR	9.27	793.118	12.4582	0	11.541	13.8343	12.0236
XP_008257040.1	PREDICTED: fibrous sheath-interacting protein 2 [Oryctolagus cuniculus]	EMKSSFTK	14.59	956.674	13.3208	13.672	14.9983	8.42861	12.5873
XP_004755487.1	PREDICTED: dmX-like protein 2 isoform X1 [Mustela putorius furo]	SHTTNMNILAPTVMMVSK	8.76	2023.82	14.2279	13.3858	16.1807	14.8414	0
XP_017503221.1	PREDICTED: LOW QUALITY PROTEIN: lysine-specific demethylase 4D-like, partial [Manis javanica]	AAVNHVAPAAAGSQEPGTXK	9.37	1922.4	13.3105	11.0517	18.5234	0	0
XP_010852158.1	PREDICTED: LOW QUALITY PROTEIN: UPF0235 protein C15orf40 homolog [Bison bison bison]	KGXVTIAIHAK	5.46	1108.85	15.895	16.3956	12.2261	10.6152	13.2569
XP_016005305.1	PREDICTED: microtubule-associated protein 4 isoform X5 [Rousettus aegyptiacus]	IPEAGSK	7.71	702.433	15.7462	15.7951	15.1965	12.0755	9.31317
XP_004629194.1	PREDICTED: poly [ADP-ribose] polymerase 12, partial [Octodon degus]	KLGMSSELVHR	21.09	1272.61	0	8.1087	0	0	0
XP_005005669.1	PREDICTED: TERF1-interacting nuclear factor 2 isoform X2 [Cavia porcellus]	AAPKGAGPATWR	8.5	1182.48	13.6246	16.8198	11.7066	12.2397	15.4269
XP_010373935.1	PREDICTED: LOW QUALITY PROTEIN: orofacial cleft 1 candidate gene 1 protein [Rhinopithecus roxellana]	VHNTAGLSEK	9.91	1056.56	17.0754	12.294	9.25246	11.1995	16.9714
XP_006940837.2	PREDICTED: LOW QUALITY PROTEIN: zinc finger protein 134 [Felis catus]	QSSGLVQHR	12.47	1010.65	0	8.67041	14.407	14.012	0
XP_004430093.1	PREDICTED: kinetochore-associated protein 1 [Ceratotherium simum simum]	GGMTVK	7.41	592.317	15.2926	17.4402	13.6458	13.8495	13.2859
XP_007530417.1	PREDICTED: protein preY, mitochondrial [Erinaceus europaeus]	GGLAAALWLR	13.63	1027.24	0	10.9672	0	9.87296	11.594
XP_002798135.1	PREDICTED: beta-1,3-galactosyl-O-glycosyl-glycoprotein beta-1,6-N-acetylglucosaminyltransferase 7 [Macaca mulatta]	GAAPQIAKFCK	6.92	1190.99	14.3651	12.1278	0	14.2546	14.0905
XP_006860717.1	PREDICTED: hepatocyte nuclear factor 3-beta-like [Chrysochloris asiatica]	EASGASGGNKK	6.59	1005.61	15.9449	14.6756	14.5789	14.5052	12.9067
XP_006243544.1	PREDICTED: phosphoacetylglucosamine mutase isoform X2 [Rattus norvegicus]	VLAAIVER	16.44	870.053	0	14.9779	19.388	0	15.8811
XP_004665673.1	PREDICTED: serpin A12 [Jaculus jaculus]	RVVDVHLPR	7.97	1090.94	13.6117	14.2235	13.1602	13.9762	14.1473
XP_011367826.1	PREDICTED: armadillo repeat-containing protein 4 [Pteropus vampyrus]	TNLDPSAFK	6.84	992.332	14.8922	14.9433	17.2134	15.7684	15.9509
XP_003792534.1	PREDICTED: protein N-lysine methyltransferase METTL20 [Otolemur garnettii]	LDPLPILTK	10.85	1008.76	14.6952	11.1278	10.2194	10.7483	14.8023
NP_002365.3	microtubule-associated protein 2 isoform 1 [Homo sapiens]	KTEVQAHSPSR	7.4	1240.57	12.34	14.2548	14.2731	13.3648	13.4574
XP_008579910.1	PREDICTED: endonuclease III-like protein 1 [Galeopterus variegatus]	GHSPVKGQR	10.63	965.592	16.3779	16.4414	14.9496	15.0249	15.5486
XP_005261394.1	PREDICTED: DNA dC->dU-editing enzyme APOBEC-3D isoform X2 [Homo sapiens]	GPVLPK	4.64	609.601	16.1057	15.4602	15.6073	14.324	15.6382
NP_001178744.1	rho GTPase-activating protein 28 [Rattus norvegicus]	CASRAGHPLSR	4.05	1212.4	14.6729	11.7663	12.0486	14.2231	10.7805
XP_015854352.1	PREDICTED: LOW QUALITY PROTEIN: transmembrane protein 180 [Peromyscus maniculatus bairdii]	HESKLXLMK	11.52	1113.98	14.4795	15.6236	0	14.4416	14.0314
XP_007100432.1	PREDICTED: protein AHNAK2, partial [Physeter catodon]	VGVSSSAGGPPSLGHSSRGHGLR	6.95	2160.31	16.382	0	10.1366	13.462	0
XP_017832924.1	PREDICTED: SPARC-related modular calcium-binding protein 1 [Callithrix jacchus]	DADQSKCR	3.28	980.821	15.5806	13.8746	0	16.7835	0
XP_004621841.1	PREDICTED: serpin A12 [Sorex araneus]	VSMMHHGGMYEAGR	18.19	1578.61	14.5284	13.7173	15.3346	0	14.6059
XP_008063691.1	PREDICTED: zinc finger protein ZFP69B [Carlito syrichta]	SQAFNRFEK	7.96	1127.08	15.4015	14.7992	12.7683	12.5983	16.677
XP_005658442.2	PREDICTED: cancer-associated gene 1 protein-like, partial [Sus scrofa]	YVLGXNKK	10.61	1007.85	12.2233	16.726	14.6702	14.6519	14.5156
XP_011961820.2	PREDICTED: LOW QUALITY PROTEIN: melanoma-associated antigen B4 isoform X1 [Ovis aries]	LSQWXGGGLPK	10.38	1170.47	13.6232	15.2783	11.8868	13.1163	12.8571
XP_007670048.1	PREDICTED: midasin [Ornithorhynchus anatinus]	SQHCPAHQQCVQELLMK	11.14	2112.22	13.4904	0	14.8283	12.4427	11.4093
XP_013011098.1	PREDICTED: nicotinamide N-methyltransferase isoform X1 [Cavia porcellus]	GDVHDMTY	9.74	953.384	13.9835	14.1471	13.5846	12.2145	15.1731
XP_012407574.1	PREDICTED: serine/threonine-protein kinase Nek1 [Sarcophilus harrisii]	ASYIGGRR	2.09	879.699	13.9769	15.309	19.3106	15.7141	15.8035
XP_009211941.1	PREDICTED: DENN domain-containing protein 3 isoform X5 [Papio anubis]	AGHPAFPEGLPR	3.9	1248.17	8.96819	13.7506	15.6507	9.52957	13.4901
OBS69759.1	hypothetical protein A6R68_01700, partial [Neotoma lepida]	VDLFYLXQDR	6.88	1255.3	13.1382	12.1902	11.5162	10.4617	11.3924
EGW12737.1	Interferon-induced guanylate-binding protein 1 [Cricetulus griseus]	AQYRMSK	8.79	898.425	0	12.8209	13.1074	11.1859	9.69514
XP_006730436.1	PREDICTED: fatty acid desaturase 2 [Leptonychotes weddellii]	AAENMNLFK	9.11	1054.49	15.037	15.7147	13.9469	11.8022	9.56106
XP_001502826.2	PREDICTED: perforin-1 [Equus caballus]	GSSTEAVAR	15.57	878.57	18.0898	17.307	14.9238	16.2662	13.3261
XP_014959502.1	PREDICTED: LOW QUALITY PROTEIN: insulin-like growth factor-binding protein complex acid labile subunit isoform X1 [Ovis aries]	GRSLGGLVR	16.29	914.311	14.1294	15.0681	12.0342	12.0558	13.5981
XP_014941613.1	PREDICTED: chondroitin sulfate proteoglycan 4-like [Acinonyx jubatus]	TDHEIEFHMVQSPKHGR	13.7	2047.42	12.1397	5.75185	10.2572	10.2378	9.62392
XP_014691751.1	PREDICTED: LOW QUALITY PROTEIN: mucin-2-like [Equus asinus]	STLSPSTSSGR	17.28	1079.22	12.8212	15.3313	12.5457	0	12.4129
WP_024925388.1	MULTISPECIES: excinuclease ABC subunit B [Mesorhizobium]	TLVTVLTK	11.62	875.252	0	0	18.247	16.519	0
NP_083550.2	histone-lysine N-methyltransferase 2B isoform 2 [Mus musculus]	GRPPGRPAGPCRK	6.1	1406.41	13.0861	0	0	10.5273	0
XP_006752566.1	PREDICTED: LOW QUALITY PROTEIN: chromosome unknown open reading frame, human C12orf29 [Leptonychotes weddellii]	YDHTFNTK	15.9	1025.36	13.545	13.3706	18.0803	14.5875	15.4466
XP_002927947.2	PREDICTED: glycine amidinotransferase, mitochondrial [Ailuropoda melanoleuca]	HLAPDYRVR	7.47	1127.15	14.1298	17.0793	14.4841	12.8426	0
BAA31277.1	MTG16 [Homo sapiens]	MERALAEAK	2.23	1017.79	14.8038	12.7696	18.3759	15.7143	16.0808
XP_017824797.1	PREDICTED: LOW QUALITY PROTEIN: peripheral-type benzodiazepine receptor-associated protein 1, partial [Callithrix jacchus]	LLSNNGPQASGRPGPMRER	4.7	2052.42	0	13.1828	0	15.9502	17.7749
XP_014705350.1	PREDICTED: LOW QUALITY PROTEIN: uncharacterized protein C1orf127 homolog [Equus asinus]	ERSLGHSCK	12.46	1073.78	12.7127	16.5655	14.4425	11.1203	13.0697
EHB02972.1	Bromodomain adjacent to zinc finger domain protein 1A [Heterocephalus glaber]	FHFSGKK	18.81	851.638	0	14.1776	17.3593	15.1368	0
XP_005338057.1	PREDICTED: otogelin-like protein [Ictidomys tridecemlineatus]	LSEEHSGK	16.31	885.35	14.0445	14.7156	0	14.9481	15.3801
XP_012859200.1	PREDICTED: LOW QUALITY PROTEIN: pleckstrin homology domain-containing family G member 3 [Echinops telfairi]	ESEGSKGYR	6.91	1007.49	14.9867	15.7247	14.785	11.9774	16.1924
XP_012400860.1	PREDICTED: protein PML [Sarcophilus harrisii]	SSEAPPLGGDR	4.95	1085.23	15.6367	15.3718	0	15.832	16.3076
NP_001103645.1	breast carcinoma-amplified sequence 1 [Sus scrofa]	DPAELEIAK	11.69	985.633	12.7223	0	11.5776	12.8898	13.1249
XP_007452022.1	PREDICTED: uncharacterized protein LOC103074767 [Lipotes vexillifer]	GRAAGHGHR	10.55	918.916	13.5406	15.006	11.9975	11.6067	17.3104
XP_011282087.1	PREDICTED: alpha-2-macroglobulin-like protein 1 [Felis catus]	VHTHLAK	9	804.733	17.437	15.2838	18.4344	15.9438	16.781
XP_012996342.1	PREDICTED: protocadherin gamma-B4-like, partial [Cavia porcellus]	LEGEVP	5.71	643.152	13.2767	14.7673	18.1429	14.5401	15.3363
XP_015420137.1	PREDICTED: LOW QUALITY PROTEIN: mucosal addressin cell adhesion molecule 1 [Myotis davidii]	GPQGPXAPLK	8.08	993.068	15.1175	16.8867	13.6557	14.4791	13.8173
OBS70734.1	hypothetical protein A6R68_00718 [Neotoma lepida]	KGEPTA	6.68	602.847	14.9212	15.5717	11.8508	15.2676	13.9009
XP_001362182.1	PREDICTED: T-box transcription factor TBX2 [Monodelphis domestica]	VGGSHRGTLSPK	13.44	1196.98	15.3125	12.9996	10.976	12.7272	13.4201
XP_012504999.1	PREDICTED: LOW QUALITY PROTEIN: UPF0606 protein KIAA1549L homolog [Propithecus coquereli]	VLQASQHPK	7.1	1008.2	14.4589	14.5125	15.2786	10.0473	0
XP_012502735.1	PREDICTED: putative deoxyribonuclease TATDN2 isoform X1 [Propithecus coquereli]	SFCFSR	18.77	804.206	11.0278	12.83	14.6615	12.9743	14.1307
EDL11810.1	solute carrier family 35, member F3, isoform CRA_b, partial [Mus musculus]	LPVLTRNK	8.64	939.364	17.6162	14.5829	15.2286	15.3475	16.0315
XP_012578623.1	PREDICTED: LOW QUALITY PROTEIN: spermatogenesis- and oogenesis-specific basic helix-loop-helix-containing protein 2 [Condylura cristata]	QQIPIQLSXPSTIMAQRK	15.51	2068.72	13.5054	13.1214	12.4418	14.1098	11.9991
XP_012370506.1	PREDICTED: small nuclear ribonucleoprotein F [Octodon degus]	ANEGLESLGLIVAIK	15.31	1526.41	14.2894	14.5189	17.1806	12.1537	15.6144
EDM06633.1	integrin beta 4, isoform CRA_b [Rattus norvegicus]	SAEALPIPR	13.61	953.241	13.5502	12.7492	15.8666	15.4216	13.587
XP_004582647.1	PREDICTED: kinase D-interacting substrate of 220 kDa [Ochotona princeps]	SSVKASLPR	4.25	945.2	15.7023	15.9756	15.6989	16.5534	17.793
XP_004659508.1	PREDICTED: hemicentin-1 [Jaculus jaculus]	QMLHIKK	9.81	913.22	9.85939	0	11.4898	10.0379	12.7916
XP_011529490.1	PREDICTED: vesicle-associated membrane protein 7 isoform X1 [Homo sapiens]	LPLTKDMR	10.07	988.394	16.6807	14.7205	13.9592	12.3649	12.768
XP_014640053.1	PREDICTED: ankyrin-2 isoform X1 [Ceratotherium simum simum]	HLPVSASGK	6.09	896.538	12.8722	12.1723	12.7519	13.9461	14.4515
EHH52897.1	hypothetical protein EGM_13431, partial [Macaca fascicularis]	SNPLGPGGK	5.39	826.379	12.8465	14.7143	19.0815	0	14.9834
XP_012366624.1	PREDICTED: ephrin-A3 [Nomascus leucogenys]	ESGFALGFLR	8.42	1095.59	13.9742	14.475	13.5402	0	15.7764
EAX09228.1	hCG2041973, partial [Homo sapiens]	VPGAV	4.44	440.957	13.4527	13.5137	18.3571	15.2077	15.3748
XP_005074377.2	PREDICTED: inaD-like protein isoform X1 [Mesocricetus auratus]	VHLVVYR	11.95	885.395	11.6772	16.622	13.6447	12.4749	0
XP_010338436.1	PREDICTED: LOW QUALITY PROTEIN: nuclease-sensitive element-binding protein 1-like [Saimiri boliviensis boliviensis]	QPREDGGEEEK	10.13	1272.5	12.5282	12.1537	12.8697	11.059	12.2897
XP_006869783.1	PREDICTED: uncharacterized protein C14orf142 homolog [Chrysochloris asiatica]	QEVKTK	12.75	733.563	13.1226	0	14.3435	10.5211	12.5716
EAW63705.1	surfactant, pulmonary-associated protein C, isoform CRA_a [Homo sapiens]	RGEHSTCSK	9.2	1062.94	13.918	16.0594	15.4495	0	18.1368
XP_004676310.2	PREDICTED: CUB domain-containing protein 1 isoform X1 [Condylura cristata]	TLSLTIEPR	11.03	1030.39	17.467	15.4262	14.2071	13.3676	14.467
XP_004635849.1	PREDICTED: phosphatidate phosphatase LPIN2 [Octodon degus]	DPIPAAALDDLA	4.57	1181.82	16.4563	15.917	14.1872	16.3815	15.4093
XP_015097099.1	PREDICTED: 85/88 kDa calcium-independent phospholipase A2 isoform X2 [Vicugna pacos]	CNIMGPSGYPIHTAMKFSQK	14.03	2266.71	15.0898	12.5038	13.3184	15.3763	12.0008
XP_004280007.1	PREDICTED: LOW QUALITY PROTEIN: glutamate-rich protein 3 [Orcinus orca]	LGFSQER	14.94	836.321	14.946	17.9132	14.482	15.9919	13.4606
XP_005072922.1	PREDICTED: LOW QUALITY PROTEIN: low-density lipoprotein receptor-related protein 6 [Mesocricetus auratus]	ANQTSGXNR	12.98	1006.2	12.5433	15.0001	17.8675	15.6743	14.5812
ELK35773.1	Cytoglobin [Myotis davidii]	EEPLEMER	6.25	1033.35	10.7745	0	17.7623	15.8173	14.1154
ELW70830.1	Nesprin-2 [Tupaia chinensis]	LGAVSSPKAK	3.64	956.632	0	16.4887	15.3777	16.3481	17.4017
XP_012304329.1	PREDICTED: melanoma-associated antigen B18 [Aotus nancymaae]	HVIYGDPGK	12.26	985.257	14.6703	15.9173	15.8416	14.0842	14.6561
XP_008591527.1	PREDICTED: keratin, type II cytoskeletal 1b [Galeopterus variegatus]	SISVSLVGRSASGFR	13.03	1524.02	0	13.3992	13.2294	0	14.9832
XP_008823125.1	PREDICTED: coiled-coil domain-containing protein 181 isoform X1 [Nannospalax galili]	KILVEGDGK	5.95	958.542	11.4191	11.938	11.6787	4.99679	11.193
NP_001297470.1	transforming acidic coiled-coil-containing protein 3 isoform 1 [Mus musculus]	DPQTHR	8.08	751.994	13.5059	17.1433	0	13.8267	9.39542
XP_008071781.1	PREDICTED: myosin-binding protein C, slow-type [Carlito syrichta]	FSITGLPTDAK	9.42	1148.43	14.0996	15.3647	15.5447	15.7952	12.114
XP_017826444.1	PREDICTED: LOW QUALITY PROTEIN: ERI1 exoribonuclease 2-like [Callithrix jacchus]	SGKMTAPLCK	11.48	1108.89	12.1737	15.9585	14.929	13.4178	14.376
XP_004691188.1	PREDICTED: microtubule-associated protein 10 [Condylura cristata]	KSSESSAK	6.61	824.861	0	11.3016	14.3432	12.6038	0
XP_012514081.1	PREDICTED: C2 calcium-dependent domain-containing protein 4D [Propithecus coquereli]	RSAPGPATR	8.07	911.944	15.3406	16.3791	16.0702	15.5341	11.2616
XP_004749057.1	PREDICTED: ras-related protein Rab-37 isoform X2 [Mustela putorius furo]	DGEAPEDSPPCSPSYDVTGK	19.69	2107.79	12.4097	11.7856	14.3511	10.3667	12.7971
NP_940862.2	guanylate-binding protein 6 isoform 1 [Homo sapiens]	FMETTMNK	13.91	1017.57	12.564	0	10.9218	0	7.76279
XP_016013823.1	PREDICTED: profilin-3 [Rousettus aegyptiacus]	GLRNQGT	21.28	746.177	14.4813	12.6758	14.0152	0	15.7448
EDL92039.1	receptor (calcitonin) activity modifying protein 1, isoform CRA_b [Rattus norvegicus]	TIGQHRMR	9.63	1014.36	15.5728	13.2786	17.1168	11.1593	0
XP_017498147.1	PREDICTED: zinc finger protein 345-like [Manis javanica]	QWNRGSVHR	5.07	1138.31	12.7267	12.1722	14.0531	14.1029	16.8643
XP_005956827.1	PREDICTED: zinc finger protein 416-like [Pantholops hodgsonii]	ITSNGKKPNK	13.41	1086.84	15.4009	0	14.5851	14.7786	0
XP_005006820.1	PREDICTED: uncharacterized membrane protein C3orf80 homolog [Cavia porcellus]	GSGAGDPDASQGR	9.88	1174.91	13.5695	13.2822	12.5691	0	14.4678
ELK29796.1	Armadillo repeat-containing X-linked protein 1 [Myotis davidii]	ANGGSWPGVQK	13.14	1101.05	14.0779	14.3813	15.5541	14.5725	14.2124
XP_006216690.1	PREDICTED: reticulon-3 [Vicugna pacos]	NPNEVPSK	7.87	885.136	15.7186	17.3171	13.6221	16.5284	15.6788
XP_003801691.1	PREDICTED: retinol-binding protein 3 [Otolemur garnettii]	TSGPHTK	5.24	726.319	15.2808	14.0969	14.6881	13.4295	15.3547
XP_004718109.2	PREDICTED: LOW QUALITY PROTEIN: NKAP-like protein [Echinops telfairi]	RMEALXLR	8.6	958.327	15.3848	14.8829	18.3933	15.5749	15.926
NP_001242948.1	bone morphogenetic protein 8A isoform 1 precursor [Mus musculus]	AARPLK	6.96	654.517	14.7523	14.4873	14.2428	15.4496	13.9131
ELK15621.1	Breakpoint cluster region protein [Pteropus alecto]	DAMASGALESTKASELDLEK	4.33	2065.47	15.4122	15.5734	18.187	0	13.2271
XP_004716198.1	PREDICTED: sperm-associated antigen 7 [Echinops telfairi]	QSGEEAPPTS	4.49	1002.63	14.266	15.0602	14.2117	13.6698	13.3783
EGW00329.1	U3 small nucleolar ribonucleoprotein protein MPP10 [Cricetulus griseus]	AAATEKLK	10.21	830.918	9.58147	10.4491	12.0455	9.2848	15.0096
XP_006898313.1	PREDICTED: sodium/nucleoside cotransporter 2-like [Elephantulus edwardii]	SFQNSRLK	10.86	979.516	19.3185	17.5822	15.4911	14.195	16.3946
NP_945185.1	protein FAM111B isoform a [Homo sapiens]	VLEMDISKK	7.06	1062.4	15.7705	12.4999	18.5175	15.2968	0
XP_012404030.1	PREDICTED: LOW QUALITY PROTEIN: importin subunit alpha-1 [Sarcophilus harrisii]	DSMEMRR	12.44	940.495	16.3921	15.3023	18.4797	15.982	0
XP_012397072.1	PREDICTED: dysbindin [Sarcophilus harrisii]	SDASDESDS	4.02	912.897	0	11.568	13.8326	13.0665	15.3279
XP_012416129.1	PREDICTED: NADH dehydrogenase [ubiquinone] iron-sulfur protein 7, mitochondrial isoform X2 [Odobenus rosmarus divergens]	AAPAAAPGLLFR	3.27	1153.71	17.4235	0	14.7086	7.14446	14.4641
ELK25848.1	CDK5 and ABL1 enzyme substrate 2 [Myotis davidii]	EPGQGLQHK	5.56	992.919	16.2238	16.1871	14.7068	15.2959	12.2735
XP_532047.3	PREDICTED: centriolin isoform X2 [Canis lupus familiaris]	IHTPSDVLGK	6.9	1066.68	17.6644	10.5672	13.7	15.3183	14.816
XP_003771687.2	PREDICTED: transmembrane protein 140 isoform X1 [Sarcophilus harrisii]	NPVMSSGK	9.51	820.482	13.7584	15.1778	13.7978	11.7025	12.0415
XP_006744744.1	PREDICTED: pulmonary surfactant-associated protein C [Leptonychotes weddellii]	MRGEGAYSK	8.74	997.334	15.2077	16.8234	15.0844	14.8055	15.9923
XP_005979182.1	PREDICTED: uncharacterized protein C16orf78 homolog [Pantholops hodgsonii]	MPDASYER	9.63	969.559	14.361	15.8182	14.8045	11.2691	14.1564
XP_016876549.1	PREDICTED: MAM domain-containing glycosylphosphatidylinositol anchor protein 2 isoform X3 [Homo sapiens]	CSFLVTGK	11.83	910.97	13.2003	11.351	15.9003	11.2571	14.5735
NP_001178153.1	zinc finger and BTB domain-containing protein 32 [Bos taurus]	QEVVMWLR	10.48	1060.42	15.2743	14.6688	15.1733	0	17.7575
XP_004596147.2	PREDICTED: adherens junction-associated protein 1 [Ochotona princeps]	GPGSDFR	8.81	736.033	14.881	15.482	14.3903	14.829	15.6289
XP_008562327.1	PREDICTED: PWWP domain-containing protein MUM1L1-like [Galeopterus variegatus]	XSPVPSGSPAPSGTPAVRPR	11.86	1888.6	14.7721	14.251	0	12.3894	13.6796
AAS16368.1	cardiac titin fetal N2BA PEVK isoform, partial [Rattus norvegicus]	APPPK	2.58	509.184	13.5611	13.5594	0	10.5868	13.2227
XP_005065718.1	PREDICTED: ankyrin repeat domain-containing protein 34B [Mesocricetus auratus]	QKALMTTNGPK	20.75	1203.81	0	0	12.296	11.0919	10.9729
XP_008156535.1	PREDICTED: LOW QUALITY PROTEIN: guanine nucleotide-binding protein-like 3-like protein [Eptesicus fuscus]	IAADASAVR	9.54	873.029	14.3469	12.4963	17.1977	14.371	0
EAX07831.1	SH3 domain binding glutamic acid-rich protein like 3, isoform CRA_a, partial [Homo sapiens]	LSTPSMSGLR	9.7	1063.53	16.9738	15.1387	19.7414	18.0002	0
XP_008270778.1	PREDICTED: zinc finger protein 81 [Oryctolagus cuniculus]	RDTFGK	1.94	722.8	0	15.1455	12.3745	15.4914	13.1701
XP_008519872.1	PREDICTED: LOW QUALITY PROTEIN: lysosomal protective protein [Equus przewalskii]	XGAEMVR	7.47	821.161	0	14.6368	16.4935	15.3238	0
XP_016021505.1	PREDICTED: LOW QUALITY PROTEIN: tumor necrosis factor alpha-induced protein 2 [Rousettus aegyptiacus]	DVAXAAAER	17.47	931.408	15.6262	14.795	0	15.2692	15.576
AEP18238.1	breast and ovarian cancer susceptibility 2, partial [Didelphis virginiana]	EMFINDGDK	9.46	1085.16	13.5732	17.0276	15.6743	11.4351	13.6632
XP_015864215.1	PREDICTED: DENN domain-containing protein 2A [Peromyscus maniculatus bairdii]	RQPLPLGR	5.17	935.666	12.6976	0	13.3762	15.2535	12.0599
XP_013848763.1	PREDICTED: LOW QUALITY PROTEIN: C-myc promoter-binding protein [Sus scrofa]	SLGEEXPR	8.72	901.242	15.6371	18.1199	14.5351	16.0237	17.5765
EHH20764.1	Cytokeratin-1B [Macaca mulatta]	GRGFGSR	7.66	735.414	13.4093	14.0667	15.6768	15.5373	16.6212
XP_004763029.1	PREDICTED: interleukin-23 receptor [Mustela putorius furo]	LTSDNWK	9.37	863.786	16.9898	17.2242	15.5151	14.9115	14.8396
XP_008853628.1	PREDICTED: CD97 antigen isoform X1 [Nannospalax galili]	TLAQSLPK	8.42	857.114	16.252	15.1888	16.7438	14.1921	15.091
XP_005628175.1	PREDICTED: zinc finger protein 250 isoform X1 [Canis lupus familiaris]	MPPLLIPDGATTR	14.59	1380.63	10.7365	10.946	0	10.8077	10.2804
XP_004843518.2	PREDICTED: oxysterol-binding protein 2 isoform X1 [Heterocephalus glaber]	EETGPAHQR	11.69	1024.2	0	14.3117	18.4663	15.0908	15.3186
XP_003467088.1	PREDICTED: spermatogenesis-associated protein 20 [Cavia porcellus]	SHSSSPPPKHK	9.19	1188.86	0	10.8455	14.9918	13.9471	13.1299
EAX05530.1	latrophilin 3, isoform CRA_f [Homo sapiens]		4.96	917.823	16.5871	15.6229	14.2348	14.8536	15.8816
XP_011226913.1	PREDICTED: tetratricopeptide repeat protein 25 isoform X2 [Ailuropoda melanoleuca]	EVGEAGSLR	7.8	917.584	16.1011	15.2722	0	15.7485	13.0298
XP_004620480.1	PREDICTED: olfactory receptor 1044-like [Sorex araneus]	HQGFLK	7.87	728.646	16.2856	15.2786	19.1546	16.0359	14.8259
XP_004658127.1	PREDICTED: LOW QUALITY PROTEIN: chondroitin sulfate synthase 1 [Jaculus jaculus]	WGGSPRSASGGK	11.09	1147.5	13.6032	11.8852	18.3673	14.677	0
XP_012409552.1	PREDICTED: helicase with zinc finger domain 2 [Sarcophilus harrisii]	LKTSMELR	12.07	993.004	12.0059	13.5605	17.0232	15.3832	15.1933
KFO28259.1	Mitochondrial import receptor subunit TOM20 like protein [Fukomys damarensis]	LFSVQMPLAKLPTTGQR	10.02	1902.22	0	0	15.8368	12.3426	16.2089
XP_003364804.1	PREDICTED: drebrin-like protein isoform X2 [Equus caballus]	EPTQATSRPR	3.85	1143.74	17.9214	16.0659	15.3432	13.9389	12.2838
XP_004598108.1	PREDICTED: zinc finger protein 576 [Ochotona princeps]	HYIRHAR	15.38	953.538	15.8277	15.1403	13.6441	14.7116	0
XP_005335119.1	PREDICTED: filamin A-interacting protein 1-like isoform X1 [Ictidomys tridecemlineatus]	HKEYMVK	7.03	950.604	15.9498	0	13.5515	13.9275	8.19478
XP_857946.2	E3 ubiquitin-protein ligase MYCBP2 isoform X12 [Canis lupus familiaris]		12.72	1145.61	14.0504	16.4725	13.3695	14.2357	14.018
XP_004422684.1	PREDICTED: protein disulfide-isomerase TMX3 [Ceratotherium simum simum]	NTSMEHMR	13.45	1037.7	13.2972	13.1618	0	16.9491	13.7171
XP_015440659.1	PREDICTED: LOW QUALITY PROTEIN: delphilin [Pteropus alecto]	SELKGSGHR	18.36	971.133	15.3087	17.4154	12.7475	14.7803	15.8419
XP_013852848.1	PREDICTED: olfactory receptor 4F15-like [Sus scrofa]	MTFXGNVK	7.51	869.108	8.89658	11.1189	0	11.6882	8.04605
XP_011827642.1	PREDICTED: LOW QUALITY PROTEIN: phosphatidylethanolamine-binding protein 1-like [Mandrillus leucophaeus]	CDEPXLSNR	9.24	1120.33	12.6282	13.4465	12.9995	16.3707	12.5281
XP_007517048.1	PREDICTED: protein HEATR9 [Erinaceus europaeus]	GTFSKSMR	3.64	912.826	15.9704	16.3933	15.1688	14.1765	16.0294
XP_013359737.1	PREDICTED: espin [Chinchilla lanigera]	EKEAELFDS	5.73	1068.21	14.4357	15.0695	16.2446	15.6803	17.6901
XP_003771124.1	PREDICTED: N-acetylglucosamine-1-phosphotransferase subunits alpha/beta, partial [Sarcophilus harrisii]	LPENLASK	5.58	870.368	16.3714	17.7357	15.7803	12.673	15.0659
XP_005379652.1	PREDICTED: arylsulfatase A isoform X1 [Chinchilla lanigera]	MGMYPGVLGPR	7.9	1193.46	16.2644	14.1044	16.3855	0	15.707
XP_008051837.1	PREDICTED: interleukin-10 receptor subunit alpha [Carlito syrichta]	QWNQPAK	7.99	872.468	0	12.8734	16.1068	15.5678	13.5638
XP_006171670.2	PREDICTED: GRAM domain-containing protein 1A isoform X1 [Tupaia chinensis]	TGGRTHK	8.47	756.039	15.5664	15.0916	16.0301	14.5789	16.4566
XP_011282781.1	PREDICTED: LOW QUALITY PROTEIN: PR domain zinc finger protein 16 [Felis catus]	KLGVGEGLPK	9.45	997.347	13.6974	17.7296	15.896	15.1557	12.6679
XP_008684597.1	PREDICTED: LOW QUALITY PROTEIN: dynein heavy chain 11, axonemal [Ursus maritimus]	AGAKNMPTVXK	4.85	1089.39	18.2444	17.7165	14.9754	13.2644	16.9896
XP_012397613.1	PREDICTED: semaphorin-4B, partial [Sarcophilus harrisii]	VHIIEEIR	8.5	1009.15	13.923	15.6297	13.1099	14.0805	11.7619
XP_008141737.1	PREDICTED: uncharacterized protein LOC103287819 [Eptesicus fuscus]	CMMGKATGK	3.51	1016.38	15.8899	19.9523	16.1553	14.9963	15.6816
XP_006163064.1	PREDICTED: serine/arginine repetitive matrix protein 2 [Tupaia chinensis]	DQSSTLAK	5.05	850.41	13.5745	15.4005	19.0428	16.4263	15.9422
XP_001520189.2	PREDICTED: protein FAM83E [Ornithorhynchus anatinus]	DTPAMALMR	18.59	1021.22	18.4628	17.8969	14.9452	14.0924	17.8054
EGW11319.1	Hornerin [Cricetulus griseus]	ERQGSSHR	8.61	957.235	14.8613	14.4051	15.5158	0	15.7151
XP_012365337.1	PREDICTED: sialic acid-binding Ig-like lectin 10 [Nomascus leucogenys]	KPELLEET	14.9	955.321	15.8177	14.0976	14.1228	13.8877	13.6311
XP_014444770.1	PREDICTED: cTAGE family member 5 isoform X6 [Tupaia chinensis]	VSNVEVPMR	6.24	1029.57	15.1253	13.5951	16.7752	15.3836	0
XP_004707943.1	PREDICTED: testis-specific gene 13 protein [Echinops telfairi]	SAGPTSKAK	11.08	847.388	16.7769	0	14.4593	13.1461	13.7432
XP_012401789.1	PREDICTED: striated muscle preferentially expressed protein kinase [Sarcophilus harrisii]	RDPPMQAVR	7.39	1084.41	15.1565	16.1823	17.6584	13.7084	14.9385
ADN94970.1	dentin matrix protein 1, partial [Pipistrellus subflavus]	HDXGNSR	5.46	772.305	13.6875	16.9627	14.706	14.4772	16.2336
XP_006865917.1	PREDICTED: activating signal cointegrator 1 complex subunit 3-like [Chrysochloris asiatica]	EMGAERIR	15.52	962.295	18.9891	12.5144	14.5052	14.2518	13.1037
XP_006996428.1	PREDICTED: zinc finger and SCAN domain-containing protein 4 [Peromyscus maniculatus bairdii]	ASQGTSRYQAEPLR	13.86	1564.51	15.4441	15.436	14.5877	14.9823	0
EGV96928.1	hypothetical protein I79_007474 [Cricetulus griseus]	MGMGAPSPQK	7.18	1020.14	14.162	16.6254	13.7396	12.5503	14.1744
XP_008157062.1	PREDICTED: kinesin-like protein KIF26A [Eptesicus fuscus]	ALPGPPEQPR	11.05	1062.28	13.3925	18.6787	12.9435	13.1442	15.7054
XP_016083464.1	PREDICTED: ADP-dependent glucokinase isoform X1 [Ornithorhynchus anatinus]	LATNSNLK	7.54	859.481	13.6916	12.9512	14.9569	14.0005	14.9019
AAG17362.1	interphotoreceptor retinoid binding protein, partial [Daubentonia madagascariensis]	VDDIPGKEVLSK	17.86	1299.5	11.0097	12.4717	0	13.2243	12.5722
XP_007169097.1	PREDICTED: PML-RARA-regulated adapter molecule 1 [Balaenoptera acutorostrata scammoni]	TLAAGTALTR	7.32	973.61	14.109	13.9305	13.6289	14.4923	15.5061
XP_015417659.1	PREDICTED: LOW QUALITY PROTEIN: mesoderm development candidate 1 [Myotis davidii]	EVKVVPGELVLXR	8.59	1500.21	16.0715	14.9974	16.0588	14.6329	10.4659
XP_014201190.1	PREDICTED: LOW QUALITY PROTEIN: translation initiation factor IF-2 [Pan paniscus]	QPGEAQLLVTAASPGPARASR	5.01	2077.27	15.9616	17.0542	0	13.5106	14.621
XP_008821182.1	PREDICTED: craniofacial development protein 1 [Nannospalax galili]	SKVAPSAPVK	12.5	984.506	12.8636	16.8255	18.2401	14.3983	13.7755
XP_010949283.1	PREDICTED: unconventional myosin-XVB-like [Camelus bactrianus]	ETGEAKARPN	12.61	1072.01	14.2521	10.6898	18.1676	11.0686	14.4645
XP_011229603.1	PREDICTED: LOW QUALITY PROTEIN: diacylglycerol kinase theta, partial [Ailuropoda melanoleuca]	VITAPRLAR	7.11	997.448	18.1042	17.6969	15.1447	14.753	17.7843
XP_010336988.1	PREDICTED: inactive dual specificity phosphatase 27 [Saimiri boliviensis boliviensis]	MSGYKMEK	8.26	974.63	15.7409	18.2253	12.0099	13.4002	0
XP_008152279.1	PREDICTED: kielin/chordin-like protein [Eptesicus fuscus]	QGPRDCCPR	9.44	1146.31	15.5596	11.7574	14.672	13.9626	13.1493
XP_010354048.1	PREDICTED: LOW QUALITY PROTEIN: E3 ubiquitin-protein ligase RNF213-like, partial [Rhinopithecus roxellana]	VDFDAFMK	9.42	988.708	15.5864	13.8092	13.5896	14.4015	13.6336
XP_008269070.2	PREDICTED: LOW QUALITY PROTEIN: putative ATP-dependent RNA helicase DHX33 [Oryctolagus cuniculus]	GFPPAK	2.14	616.32	0	15.0488	15.853	17.2706	17.9223
XP_012804757.1	PREDICTED: LOW QUALITY PROTEIN: V-type proton ATPase subunit S1-like [Jaculus jaculus]	FIALSAYIK	5.98	1024.52	14.9389	15.1819	18.734	15.452	14.3305
EHH66544.1	hypothetical protein EGM_03556 [Macaca fascicularis]	MPSHLMMAR	9.75	1088.67	12.288	11.6936	18.6852	14.0465	15.5785
XP_008259681.1	PREDICTED: rotatin [Oryctolagus cuniculus]	DPGFFCSK	3.61	957.174	18.3419	0	15.7911	0	17.8484
XP_012589662.1	PREDICTED: SERTA domain-containing protein 4 [Condylura cristata]	THVPAGPQYR	13.37	1122	14.5974	15.6311	0	0	15.2588
ELW56018.1	Ezrin [Tupaia chinensis]	LHDYEQK	10.09	932.804	0	12.7524	9.95656	0	13.8073
XP_004683658.1	PREDICTED: MICAL C-terminal-like protein [Condylura cristata]	TISLASSFR	10.25	981.935	13.4746	13.2796	17.2371	0	13.6295
XP_004605417.1	PREDICTED: threonine synthase-like 1 [Sorex araneus]	IVAQNSGTSMK	9.34	1150.93	14.3437	16.095	17.0722	11.1122	14.109
XP_013840338.1	PREDICTED: tetratricopeptide repeat protein 1 isoform X3 [Sus scrofa]	GKISSS	14.95	577.267	0	18.8767	14.1526	16.003	15.7213
XP_015338788.1	PREDICTED: WD repeat-containing protein 64 [Marmota marmota marmota]	ANVVVTGGDDK	1.42	1073.62	15.9975	12.7884	15.0916	13.4143	15.8997
XP_015991691.1	PREDICTED: adhesion G protein-coupled receptor E2-like isoform X1 [Rousettus aegyptiacus]	LEESGQQK	14.51	918.925	12.6951	16.2071	7.2438	12.5698	14.7709
XP_008071955.1	PREDICTED: LOW QUALITY PROTEIN: selenoprotein W [Carlito syrichta]	SRVMALPIR	13.77	1041.82	16.6477	14.3926	13.4517	14.5082	14.206
XP_006865362.1	PREDICTED: LOW QUALITY PROTEIN: leucine-rich repeat serine/threonine-protein kinase 2 [Chrysochloris asiatica]	MRGMSIE	5.89	840.213	11.432	15.1653	10.0045	9.11882	9.94172
XP_004653313.1	PREDICTED: poly [ADP-ribose] polymerase 1 [Jaculus jaculus]	GQNGAGGKAEK	10.77	1016.51	13.933	12.7556	0	15.3408	17.2186
XP_005361401.1	PREDICTED: gypsy retrotransposon integrase-like protein 1 [Microtus ochrogaster]	QIVISHASGSVHASESTASTVK	7.48	2196.22	14.9612	12.9048	13.5488	12.7843	15.5022
XP_004267618.1	PREDICTED: inactive tyrosine-protein kinase 7 isoform X1 [Orcinus orca]	GTPSSPRR	16.85	858.013	13.6509	14.3619	17.6245	11.4541	14.103
XP_008251407.1	PREDICTED: LOW QUALITY PROTEIN: forkhead box protein D4-like 4 [Oryctolagus cuniculus]	AAPPPXPGSYPR	9.36	1197.48	0	14.9873	0	16.6873	0
XP_008700360.1	PREDICTED: spatacsin isoform X1 [Ursus maritimus]	ENLLNLSSK	15.52	1017.46	16.7896	15.199	14.5261	14.5592	15.3415
XP_012914262.1	PREDICTED: uncharacterized protein LOC101691780 [Mustela putorius furo]	LQSAAGMR	18.38	833.631	14.7038	0	18.7322	16.0616	15.9585
EDL15503.1	mCG147524 [Mus musculus]	TAVALAESQQR	6.58	1174.47	0	18.1287	13.4437	14.0502	10.8288
XP_012602645.1	PREDICTED: coiled-coil domain-containing protein 146 [Microcebus murinus]	EVQLSNIDR	8.26	1073.78	0	15.1087	15.7328	15.842	18.0396
XP_008844037.1	PREDICTED: microtubule-associated protein 10 [Nannospalax galili]	STSLQSKK	10.35	877.008	16.175	16.5846	19.1421	16.0762	15.7936
EAW79058.1	Fas apoptotic inhibitory molecule, isoform CRA_b [Homo sapiens]	MLWTYGAMVK	14.22	1215.84	15.9907	16.2086	16.4382	15.4541	16.6422
XP_011795986.1	PREDICTED: LOW QUALITY PROTEIN: zinc finger protein 80 [Colobus angolensis palliatus]	XDFVRHTR	7.61	1067.17	14.8074	13.9294	17.4588	16.0767	13.5413
XP_004001061.1	PREDICTED: methyl-CpG-binding protein 2 [Felis catus]	GRGGSASSPPK	12.9	1000.31	15.0984	13.7261	15.3243	13.8606	13.5048
XP_012644247.1	PREDICTED: armadillo repeat-containing protein 4 isoform X1 [Microcebus murinus]	TINVLSK	8.28	774.588	14.8747	17.2632	14.2195	14.5608	15.7243
XP_014988757.1	PREDICTED: small integral membrane protein 10-like protein 2A isoform X1 [Macaca mulatta]	LQGLTPSPR	6.01	968.792	13.7187	14.7972	18.5121	15.2023	16.7218
XP_016814490.1	PREDICTED: uncharacterized protein LOC107976195 [Pan troglodytes]	AQTALEPGAR	5.17	1013.92	17.0388	15.9363	14.6545	15.2584	16.3041
XP_008707152.1	PREDICTED: LOW QUALITY PROTEIN: otogelin [Ursus maritimus]	LITSHAVSER	3.93	1113.11	14.1249	13.8929	17.4726	13.8046	11.984
XP_008697122.1	PREDICTED: LOW QUALITY PROTEIN: DNA repair protein SWI5 homolog, partial [Ursus maritimus]	IPGXGLR	5.15	740.271	14.8611	16.4522	13.9299	14.7786	14.8631
XP_008700765.1	PREDICTED: epithelial splicing regulatory protein 2 [Ursus maritimus]	GAKLGTWVK	17.37	958.661	15.6709	14.7364	16.1947	13.104	17.5384
XP_004674717.1	PREDICTED: telomere-associated protein RIF1 [Condylura cristata]	FPLATMK	29.38	824.752	11.0678	16.7848	16.5467	17.337	18.4376
XP_008851419.1	PREDICTED: coiled-coil domain-containing protein 71 [Nannospalax galili]	DPGAGPQR	9.52	797.354	15.4785	17.4762	13.1547	16.1594	17.0374
XP_016054778.1	PREDICTED: MAP kinase-interacting serine/threonine-protein kinase 1 isoform X1 [Miniopterus natalensis]	VQGAVNLQNGK	6.25	1126.52	16.4005	16.8252	12.748	14.7053	14.235
XP_009430474.1	PREDICTED: gastrin [Pan troglodytes]	GTTAVTQYPR	10.03	1093.57	14.1691	11.6028	17.3358	13.7957	12.9997
EAW72471.1	hCG2008112 [Homo sapiens]	MDRSQGSR	9.47	952.69	18.8033	18.0425	15.1002	14.378	17.6486
XP_007959017.1	PREDICTED: coiled-coil domain-containing protein 168 [Chlorocebus sabaeus]	ESYAMTSAR	8.56	1030.86	14.8985	0	15.0534	0	16.2456
EDL09619.1	mCG147285 [Mus musculus]	FFMYK	1.04	752.319	15.4843	13.0242	14.4531	14.7133	10.9105
XP_003469422.1	PREDICTED: cyclin-dependent kinase-like 2 isoform X2 [Cavia porcellus]	CLHTDPDR	11.31	1014.81	13.8411	12.8383	0	16.9882	17.3534
XP_017498549.1	PREDICTED: LOW QUALITY PROTEIN: sialic acid-binding Ig-like lectin 10 [Manis javanica]	MAWSGCCPLLPLSGKTLTK	9.97	2120.2	0	0	16.3203	11.069	15.5194
XP_013968873.1	PREDICTED: apolipoprotein A-I [Canis lupus familiaris]	LLDNWDSLSSTVTK	10.26	1574.61	21.4726	20.1332	0	15.8117	20.7286
XP_006257192.1	PREDICTED: spermatogenesis-associated protein 31C2-like [Rattus norvegicus]	VHSQPSTDK	6.89	998.933	17.818	16.8526	14.7522	16.201	15.1869
XP_016083014.1	PREDICTED: E3 ubiquitin-protein ligase HERC2 [Ornithorhynchus anatinus]	LAVSGRAGDK	15.37	972.818	14.0394	15.1976	0	0	0
NP_000126.2	Fanconi anemia group A protein isoform a [Homo sapiens]	ELLMYK	4.51	811.592	15.5515	12.5515	14.2803	14.6206	11.8069
XP_004715434.1	PREDICTED: FERM domain-containing protein 7 [Echinops telfairi]	SQGQSDMK	6.2	897.092	16.2798	14.7406	15.7814	14.2744	14.9729
XP_005209663.1	PREDICTED: sodium-dependent proline transporter isoform X1 [Bos taurus]	GRGMLGTGDHR	8.24	1157.31	9.90158	12.4202	18.2648	13.1089	15.4737
XP_016834189.1	PREDICTED: coiled-coil domain-containing protein 86-like, partial [Cricetulus griseus]	APIPSHR	9.53	777.154	17.6945	17.3264	15.0395	15.7279	15.4267
XP_005629058.1	PREDICTED: origin recognition complex subunit 1 isoform X1 [Canis lupus familiaris]	SRPTPSHPATPRAK	6.66	1504.47	0	0	17.8031	15.8254	15.1378
XP_004428229.1	PREDICTED: protein FAM160B1 [Ceratotherium simum simum]	EPETPAEISK	10.06	1102.1	14.7507	14.1739	16.6812	12.4843	14.9137
EHH50932.1	hypothetical protein EGM_01840 [Macaca fascicularis]	TPGXGSRR	6.77	889.497	11.4494	13.9113	14.8582	16.3664	16.6381
NP_001010867.1	putative transferase CAF17, mitochondrial isoform 1 precursor [Homo sapiens]	TARMGWR	11.2	894.237	18.2379	15.9144	17.3986	14.7516	16.4913
XP_004415324.1	PREDICTED: complement C4-B isoform X1 [Odobenus rosmarus divergens]	VIVPIVTSK	10.92	955.489	16.082	0	13.3749	13.9467	14.8123
XP_008582393.1	PREDICTED: EF-hand calcium-binding domain-containing protein 5, partial [Galeopterus variegatus]	TLALLER	10.6	816.629	13.1101	14.8065	13.6443	14.1715	12.4536
NP_001103448.1	pregnancy-associated glycoprotein 7 isoform 1 precursor [Bos taurus]	NMLNNFLKEDPYR	10.85	1668.28	0	13.3964	18.1011	15.7874	15.581
XP_008159482.1	PREDICTED: LOW QUALITY PROTEIN: isocitrate dehydrogenase [NADP], mitochondrial [Eptesicus fuscus]	HAHGDQVAGXTQIAR	19.15	1589.01	16.0349	0	15.8205	18.332	0
AAH61780.1	Voltage-dependent anion channel 3 [Rattus norvegicus]	ASGNLETK	17.87	818.277	16.9557	13.4506	13.5617	13.6437	13.3727
XP_004702172.1	PREDICTED: ferritin light chain-like [Echinops telfairi]	QNDSADAHR	18.23	1013.72	15.7442	11.6193	15.423	16.7643	17.9276
XP_010606415.1	PREDICTED: sp110 nuclear body protein isoform X1 [Fukomys damarensis]	CIWSSSR	1.81	895.469	16.5191	16.5407	0	15.6256	10.2405
XP_014919329.1	PREDICTED: LOW QUALITY PROTEIN: uncharacterized protein LOC106967593, partial [Acinonyx jubatus]	TESPAAYXR	8.06	993.851	16.4122	16.4823	15.606	15.1021	13.8122
XP_017512156.1	PREDICTED: ras and Rab interactor 1 isoform X1 [Manis javanica]	AGPETGVR	3.51	785.312	15.8906	17.773	13.5071	17.0302	0
NP_001233154.1	beta-galactoside alpha-2,6-sialyltransferase 1 [Monodelphis domestica]	ESEAPRPRPK	5.72	1167.36	15.3114	16.2514	13.9236	14.5166	16.1112
XP_002928085.1	PREDICTED: LOW QUALITY PROTEIN: dynein heavy chain 14, axonemal, partial [Ailuropoda melanoleuca]	EATLPK	11.37	659.417	14.3226	14.9265	14.1705	14.6371	16.7176
XP_012924024.1	PREDICTED: zinc finger protein 296 [Heterocephalus glaber]	MHGLEPGSTR	10.18	1083.61	16.6475	14.4923	18.141	16.2454	12.5672
XP_004607082.1	PREDICTED: vitamin K-dependent protein S [Sorex araneus]	RGNSGVEEFK	5.14	1122.47	14.7098	15.4828	14.475	13.2428	14.709
XP_014594368.1	PREDICTED: coiled-coil domain-containing protein 146 isoform X2 [Equus caballus]	KLDEMNGYR	4.96	1141	15.5824	15.365	13.8467	14.8189	14.6844
XP_001506088.1	PREDICTED: glutamine-dependent NAD(+) synthetase [Ornithorhynchus anatinus]	AGPYTMFCK	11.1	1089.62	16.987	15.8071	15.6288	14.3773	13.3106
XP_011845085.1	PREDICTED: enhancer of filamentation 1 [Mandrillus leucophaeus]	ALMNHK	3.02	730.55	17.6034	17.4196	15.1356	16.462	15.993
OBS65547.1	hypothetical protein A6R68_05913, partial [Neotoma lepida]	GLGNGH	3.68	555.32	15.7313	15.007	16.7271	17.8355	18.5066
XP_004600653.1	PREDICTED: protein FAM65A isoform X1 [Sorex araneus]	LPSPSSHTDR	17.63	1097.21	14.6134	13.9838	15.1344	15.0861	14.4921
XP_012624866.1	PREDICTED: LOW QUALITY PROTEIN: zinc finger protein 57 [Microcebus murinus]	MLLIFNR	25.87	906.616	13.6308	15.7869	13.6441	12.4387	14.6595
XP_004379794.1	PREDICTED: protein FAM208B [Trichechus manatus latirostris]	GGLLPKASPDR	10.24	1111.49	18.5972	16.7779	15.4954	15.0412	19.1358
XP_005567878.1	PREDICTED: zinc finger protein 280A [Macaca fascicularis]	GDVFLCK	13.7	838.136	14.764	15.1155	15.407	14.8941	14.3464
OBS70535.1	hypothetical protein A6R68_00927 [Neotoma lepida]	GSLPXWVVNK	6.76	1146.13	11.1419	10.0977	13.4434	13.6896	13.0277
XP_004456715.1	PREDICTED: leukocyte receptor cluster member 1 [Dasypus novemcinctus]	HSDNDGGHNR	2.25	1109.41	12.7145	13.7604	13.6599	13.3107	16.2504
XP_005614800.2	PREDICTED: LOW QUALITY PROTEIN: frizzled-5, partial [Equus caballus]	DVSLSPV	6.59	715.161	15.6938	17.4725	15.7703	16.1607	14.5582
XP_539936.2	PREDICTED: motor neuron and pancreas homeobox protein 1 [Canis lupus familiaris]	VSTAGMILPK	6.35	1016.46	14.1006	15.1294	13.8845	10.3409	14.6363
AAA52947.1	immunoglobulin gamma chain, V region, partial [Homo sapiens]	SGHAS	4.79	457.223	18.5657	15.9336	16.6304	16.2891	14.3612
XP_007519772.1	PREDICTED: interferon alpha/beta receptor 1 [Erinaceus europaeus]	ALMVYCVK	13.19	983.998	17.9301	16.9286	15.0194	14.9739	17.9207
XP_012502507.1	PREDICTED: kinesin-like protein KIF26A [Propithecus coquereli]	TDHPVPR	9.99	822.198	15.3362	15.1527	15.851	17.5712	15.6539
XP_003793513.1	PREDICTED: coiled-coil domain-containing protein 142 [Otolemur garnettii]	SQVHRR	9.4	783.12	13.9774	15.8517	22.5589	14.5947	14.9828
AAZ40528.1	NACHT-, LRR-, and PYD-containing protein 1 paralog c [Mus musculus]	TLEAKNLK	13.27	917.765	14.0445	17.1868	14.3422	17.2851	14.9126
XP_005902116.1	PREDICTED: inhibin beta B chain [Bos mutus]	AQEGHGGFAK	4.04	1000.07	15.8137	14.4134	18.6149	16.1009	14.5887
EPY86517.1	acyl-coenzyme A synthetase ACSM4, mitochondrial [Camelus ferus]	ASIMPKS	13.82	748.16	15.159	16.076	14.0424	11.0707	14.4931
EPY80627.1	hypothetical protein CB1_000812011 [Camelus ferus]	SQTTAPRGR	8.76	972.603	13.9344	16.8772	11.0285	14.6772	12.0264
XP_004581844.1	PREDICTED: choline dehydrogenase, mitochondrial [Ochotona princeps]	GQSRVAR	4.41	773.419	0	14.4902	15.4385	15.0431	15.8488
XP_005620631.1	PREDICTED: piezo-type mechanosensitive ion channel component 1 isoform X1 [Canis lupus familiaris]	ELPAGTPTR	3.9	941.452	14.9226	14.8517	17.9194	16.2329	14.6162
OBS57945.1	hypothetical protein A6R68_10937 [Neotoma lepida]	TAFTGMK	5.88	772.092	14.6444	16.0846	11.5865	14.4644	13.4632
XP_003770130.1	PREDICTED: autism susceptibility gene 2 protein [Sarcophilus harrisii]	SHLNAEVR	10.69	924.444	13.5678	17.9355	14.5471	15.2711	13.9282
XP_008822190.1	PREDICTED: coiled-coil domain-containing glutamate-rich protein 1 [Nannospalax galili]	CCYLNGPK	12.77	1010.86	17.021	15.8893	0	15.7649	14.9145
XP_012868575.1	PREDICTED: centrobin [Dipodomys ordii]	GAEMPNSPR	16.66	974.521	17.483	16.4215	15.8674	15.6414	13.7273
XP_004596285.1	PREDICTED: C-X-C motif chemokine 9 [Ochotona princeps]	KSQQLHQK	15.84	997.155	15.8137	17.4055	17.2607	15.6836	0
CAC94593.1	immunoglobulin kappa chain variable region, partial [Homo sapiens]	GTFXP	16.35	553.22	13.6415	0	13.4046	12.7449	12.9946
XP_006902315.1	PREDICTED: fragile X mental retardation 1 neighbor protein-like [Elephantulus edwardii]	DVPTQMFR	3.52	1010.75	15.1481	0	0	15.5504	16.6998
ELW69979.1	Interphotoreceptor matrix proteoglycan 2 [Tupaia chinensis]	TLQAQYIR	11.6	993.609	15.937	15.0741	18.7103	15.9305	16.5971
XP_017200417.1	PREDICTED: zinc finger and SCAN domain-containing protein 23 isoform X1 [Oryctolagus cuniculus]	VHAGAEVS	9.78	769.903	15.5908	13.7358	14.193	14.0731	14.6714
XP_005973388.1	PREDICTED: DNA gyrase subunit B, mitochondrial-like [Pantholops hodgsonii]	AYAELTGEK	11.07	982.435	0	14.0009	11.4572	12.8615	13.43
XP_004429926.2	PREDICTED: D-amino-acid oxidase [Ceratotherium simum simum]	KLLLPSHL	21.57	919.936	17.2923	15.94	15.8176	16.0119	15.7592
EPY86129.1	leucine-rich repeat flightless-interacting protein 1 isoform 3 [Camelus ferus]	EECSVS	4.37	711.188	15.1281	15.8811	13.4435	14.0899	13.9818
XP_004281646.1	PREDICTED: KN motif and ankyrin repeat domain-containing protein 4 [Orcinus orca]	DAHLSYK	7.91	832.828	12.7682	14.771	0	0	16.3287
XP_004049016.1	PREDICTED: putative protein FAM157B, partial [Gorilla gorilla gorilla]	DPAPTNFP	8.79	857.497	15.4464	14.6229	18.4756	15.4711	15.128
ELK08182.1	Exocyst complex component 3 [Pteropus alecto]	LTAEAHRR	6.52	954.96	0	16.3072	11.1293	13.9238	14.6985
XP_015300225.1	PREDICTED: peptidyl-prolyl cis-trans isomerase-like 2, partial [Macaca fascicularis]	SDLQSFDR	5.75	967.321	15.5098	14.19	15.0951	14.4472	13.5495
XP_007663714.1	PREDICTED: nuclear envelope integral membrane protein 1-like, partial [Ornithorhynchus anatinus]	VQVTGPHLR	13.73	1007.03	13.9958	12.3545	14.8776	13.1106	15.0164
XP_017524282.1	PREDICTED: E3 ubiquitin-protein ligase HERC2, partial [Manis javanica]	INEPGT	4.63	630.342	14.5275	15.0708	15.0815	15.987	0
XP_007640716.1	PREDICTED: receptor-transporting protein 2 [Cricetulus griseus]	GRSSFL	6.35	666.738	11.278	11.6495	13.0298	13.4638	13.2361
XP_017534345.1	PREDICTED: p53-induced death domain-containing protein 1 [Manis javanica]	VHMQVVR	10.49	885.293	14.4062	15.8806	15.4232	15.4038	14.987
XP_013002258.1	PREDICTED: neuronal PAS domain-containing protein 1 [Cavia porcellus]	SQEARGSK	7.08	862.361	14.5215	14.8143	15.5442	0	16.4751
EGV92462.1	Tumor necrosis factor ligand superfamily member 15 [Cricetulus griseus]	LAASNK	7.6	602.328	11.2828	0	13.451	12.2995	11.0585
BAD90525.1	mKIAA4178 protein, partial [Mus musculus]	GPTAK	3.53	473.091	14.6506	15.6049	17.6831	16.2027	15.1313
XP_004703007.1	PREDICTED: dystrobrevin alpha isoform X7 [Echinops telfairi]	GMLDGSNR	17.76	849.476	17.3607	17.0055	15.094	15.1116	16.0294
XP_013840521.1	PREDICTED: LOW QUALITY PROTEIN: protein SLX4IP [Sus scrofa]	XAPIQGSPTK	14.33	1036.39	15.1988	15.0049	14.7239	16.8658	0
XP_004663935.1	PREDICTED: double-stranded RNA-binding protein Staufen homolog 1 isoform X1 [Jaculus jaculus]	DFPRAAPNPAK	3.48	1183.38	12.2879	0	15.1245	0	11.1488
XP_004403281.1	PREDICTED: ankyrin repeat and SAM domain-containing protein 3 [Odobenus rosmarus divergens]	CSSSSEGLTR	8.82	1084.55	15.6517	17.2017	14.4738	12.9575	12.2175
XP_015983728.1	PREDICTED: LOW QUALITY PROTEIN: cilia- and flagella-associated protein 47 [Rousettus aegyptiacus]	TLHLGMK	8.93	799.215	0	13.7376	14.8546	14.9407	14.2146
XP_005889984.1	PREDICTED: histone H2B type 1 [Bos mutus]	CSSITSR	10.59	811.325	12.3819	7.62753	12.3552	13.4598	14.2702
XP_011927841.1	PREDICTED: peroxisomal sarcosine oxidase isoform X1 [Cercocebus atys]	TIQANMSR	11.72	936.43	10.9122	11.0713	12.7711	12.4056	13.5829
ELW69898.1	40S ribosomal protein S3a [Tupaia chinensis]	LIPDSTG	14.2	701.418	11.6427	0	13.6774	13.3115	13.2731
XP_007129892.1	PREDICTED: 40S ribosomal protein S27-like [Physeter catodon]	LTGGCSFR	9.38	898.004	14.0714	17.134	15.2147	15.3453	16.8199
XP_004092315.1	PREDICTED: LOW QUALITY PROTEIN: transmembrane and coiled-coil domain-containing protein 4 [Nomascus leucogenys]	GXSHTLPTGR	17.04	997.164	14.7624	16.9906	14.9266	15.3542	16.6123
XP_014309847.1	PREDICTED: A disintegrin and metalloproteinase with thrombospondin motifs 18 [Myotis lucifugus]	GGAGERR	21.7	701.484	13.1625	13.7437	15.0569	13.8089	13.1618
NP_073637.1	P2Y purinoceptor 12 [Rattus norvegicus]	GSAKAPK	14.4	655.615	14.2911	16.0515	13.7159	14.65	12.9014
XP_003467764.1	PREDICTED: LOW QUALITY PROTEIN: potassium voltage-gated channel subfamily B member 1 [Cavia porcellus]	GSTSPK	5.63	577.221	0	18.751	11.4178	15.3404	15.0284
XP_006174179.1	PREDICTED: acylamino-acid-releasing enzyme isoform X2 [Camelus ferus]	VVFDSVQR	15.66	950.542	15.0582	14.9805	15.7142	11.4856	15.416
Q8N888.1	RecName: Full=Putative BCoR-like protein 2; AltName: Full=BCL-6 corepressor pseudogene 1; AltName: Full=BCL-6 corepressor-like protein 2	TDMLCTDK	9.11	1000.2	0	16.1164	14.2138	15.1497	14.1142
XP_003759988.1	PREDICTED: uncharacterized protein C5orf42 homolog [Sarcophilus harrisii]	GMVETVADPK	11.83	1045.67	6.32483	13.57	13.039	10.7645	13.4135
AAB28966.2	transferrin, partial [Mus sp.]	EDLILEILK	9.05	1085.54	15.7733	0	18.4496	16.3492	0
XP_008573653.1	PREDICTED: protein MROH8 isoform X1 [Galeopterus variegatus]	QAPRATMGSR	20.22	1075.29	15.3536	18.4113	14.1623	15.1681	13.0827
XP_006899341.1	PREDICTED: zinc finger protein 18-like [Elephantulus edwardii]	TETMNGDR	14.01	939.475	16.0968	15.261	13.2823	14.2945	13.3112
BAD92270.1	diacylglycerol kinase, gamma 90kDa variant, partial [Homo sapiens]	DTPDFR	16.92	750.328	12.8116	12.3614	11.0469	11.0293	13.1409
EPQ04748.1	CD109 antigen, partial [Myotis brandtii]	GQLMAMGK	12.58	866.818	16.4045	17.5551	16.9557	16.327	15.8424
EHA98991.1	Ryanodine receptor 2, partial [Heterocephalus glaber]	GGKSPK	7.05	572.502	15.2309	13.6398	18.0609	12.4536	14.9065
XP_014917730.1	PREDICTED: LOW QUALITY PROTEIN: zinc finger protein with KRAB and SCAN domains 2 [Acinonyx jubatus]	LLKYGDGLGR	12.07	1092.5	14.0882	16.1696	17.0359	12.6295	14.4835
XP_013362487.1	PREDICTED: dynein heavy chain 14, axonemal isoform X1 [Chinchilla lanigera]	QADVPWR	14.99	872.302	15.7782	14.4031	19.2772	16.4668	16.9461
XP_012873579.1	PREDICTED: protein DDX26B-like [Dipodomys ordii]	DDSPDT	2.23	648.736	16.2006	15.9793	15.7902	16.8822	16.414
XP_007188568.1	PREDICTED: multiple epidermal growth factor-like domains protein 10 [Balaenoptera acutorostrata scammoni]	QEDGGGSSSSSSSE	6.27	1301	13.745	0	0	11.7538	14.289
XP_012351708.1	PREDICTED: LOW QUALITY PROTEIN: uncharacterized protein LOC100584905 [Nomascus leucogenys]	MAQVCAPTLPR	13.8	1260.63	17.9122	15.581	15.9852	14.7305	14.4116
XP_003408995.1	PREDICTED: nebulin-related-anchoring protein [Loxodonta africana]	AGTQLQSDVR	15.44	1075.52	17.0219	0	14.9821	11.4651	10.3384
AAF17217.1	matrin 3 [Homo sapiens]	VDLSEKCK	12.8	978.081	14.0968	14.0623	14.2921	15.5758	15.5502
XP_003587855.1	PREDICTED: zinc finger protein 598 [Bos taurus]	AGLTAQELR	11.09	957.572	15.3263	14.2831	18.8842	16.545	13.188
XP_015391675.1	PREDICTED: coiled-coil domain-containing protein 57 [Panthera tigris altaica]	ACGMKIK	4.61	807.801	15.3809	13.9132	12.9812	9.84563	14.273
XP_008063516.1	PREDICTED: LOW QUALITY PROTEIN: signal transducer and activator of transcription 3-like [Carlito syrichta]	EKPMEVAR	15.02	974.619	14.8066	11.3144	13.4465	0	6.67231
NP_001069411.1	PEX5-related protein [Bos taurus]	LLHGDF	14.93	702.852	13.6433	16.1474	15.5016	14.234	12.7659
NP_001041313.1	coagulation factor XI [Rattus norvegicus]	LTSLLLVPR	7.32	1011.04	15.6203	13.1161	13.6998	15.4002	15.6067
XP_011804699.1	PREDICTED: LOW QUALITY PROTEIN: double homeobox protein 4 [Colobus angolensis palliatus]	XTWPAR	5.27	777.352	0	15.5214	16.4759	17.6938	17.6951
AAC48379.2	DR beta-chain antigen binding domain, partial [Bos taurus]	MESFTVQRR	12.44	1168.44	14.2637	15.1628	17.2624	13.4286	12.276
XP_006072257.1	PREDICTED: protein FAM160A1 [Bubalus bubalis]	NFLDGPPK	9.91	888.23	17.1684	16.3231	0	17.2595	15.778
XP_015398435.1	PREDICTED: spermatogenesis-associated protein 31E1-like [Panthera tigris altaica]	VLSSIPPK	11.04	841.387	15.3534	18.3336	0	15.1893	14.9947
XP_008529750.1	PREDICTED: chaperone activity of bc1 complex-like, mitochondrial isoform X1 [Equus przewalskii]	VHGRLFADPR	12.04	1167.38	14.909	15.4389	15.5572	14.7253	15.0184
NP_001005885.1	dnaJ homolog subfamily B member 13 [Rattus norvegicus]	GRGVQK	9.55	644.591	15.4686	12.096	14.8046	13.7302	15.0813
XP_016803942.1	PREDICTED: protein phosphatase 1B isoform X3 [Pan troglodytes]	ESDGMVGGHR	6.95	1059.68	13.5816	13.6657	16.9055	14.6572	14.8715
XP_011285357.1	PREDICTED: neurexin-2-beta [Felis catus]	VVVVLGGQGSSG	13.66	1057.43	0	0	12.6387	9.71733	12.6276
XP_014713531.1	PREDICTED: mitogen-activated protein kinase 15 [Equus asinus]	AGAHVGAHR	8.94	874.031	15.2765	14.9368	17.8914	16.1784	14.61
XP_007475380.1	PREDICTED: centrosome-associated protein 350-like isoform X1 [Monodelphis domestica]	DPEATGDTK	8.84	933.635	14.6	18.163	14.8564	14.3556	15.3023
XP_012872750.1	PREDICTED: abnormal spindle-like microcephaly-associated protein, partial [Dipodomys ordii]	QHSKTPK	13.24	824.642	18.1003	15.1082	16.768	13.6234	13.2289
XP_004708332.1	PREDICTED: glutamine and serine-rich protein 1 [Echinops telfairi]	AATTKAPSTKPK	13.43	1200.43	12.967	0	15.0339	0	14.6271
EPY79949.1	hypothetical protein CB1_000877023 [Camelus ferus]	NSPPAASVR	12.91	898.418	16.54	14.1753	15.2401	14.9549	14.0606
XP_004383253.1	PREDICTED: catechol O-methyltransferase domain-containing protein 1 [Trichechus manatus latirostris]	DMVAQCVR	9.09	994.031	12.1283	16.6399	14.9092	14.1576	13.5258
XP_007532207.2	PREDICTED: probable C-mannosyltransferase DPY19L4 [Erinaceus europaeus]	KPKSSGNK	17.69	845.296	0	0	0	0	14.7614
EDM18666.1	rCG43494 [Rattus norvegicus]	DVGMAMK	9.11	783.925	18.0282	17.7055	16.384	15.9043	15.8531
XP_007942050.1	PREDICTED: sialic acid-binding Ig-like lectin 15, partial [Orycteropus afer afer]	LAPGDAGRYFCR	8.85	1382.63	0	13.6635	13.218	0	0
XP_012383944.1	PREDICTED: mediator of RNA polymerase II transcription subunit 26 isoform X1 [Dasypus novemcinctus]	GAAFSGGR	14.23	721.995	0	18.9768	15.5189	15.7066	15.4994
XP_004598954.1	PREDICTED: rho GTPase-activating protein 4 [Ochotona princeps]	VESMNAEAK	2.34	977.48	13.5788	15.7023	13.0091	13.4448	14.5302
XP_005984085.1	PREDICTED: olfactory receptor 52D1-like [Pantholops hodgsonii]	LTTILTHTRITK	15.59	1397.28	13.9673	15.5433	14.2004	14.8158	14.6318
XP_014691863.1	PREDICTED: uncharacterized protein LOC106828130 [Equus asinus]	HAASTVTGR	3.61	897.861	14.1115	15.7152	15.1109	14.1696	15.9801
XP_004483138.1	PREDICTED: ubiquitin-like protein ISG15 [Dasypus novemcinctus]	ESMPVSELR	10.21	1047.39	14.9027	0	15.225	16.2916	17.8316
XP_007178916.1	PREDICTED: uncharacterized protein LOC103009612 isoform X1 [Balaenoptera acutorostrata scammoni]	GRLFPPGGSR	14.5	1044.3	16.5359	14.916	15.3129	14.6861	15.7494
XP_017206018.1	PREDICTED: leucine-rich repeat, immunoglobulin-like domain and transmembrane domain-containing protein 2 [Oryctolagus cuniculus]	KEGDSS	8.76	622.899	13.5767	12.3861	12.6768	15.3105	15.779
AAH40280.1	CCDC83 protein [Homo sapiens]	KEVATHR	4.91	840.32	14.4105	18.6822	0	13.2423	0
AAB18657.1	interphotoreceptor retinoid binding protein, partial [Equus caballus]	TLPGVIQR	7.03	884.41	0	14.5585	0	17.0204	17.6153
XP_008254687.1	PREDICTED: HIG1 domain family member 1C [Oryctolagus cuniculus]	FFSASK	2.74	686.584	17.2199	15.8564	13.3692	15.3358	14.9784
XP_005399512.1	PREDICTED: dynein heavy chain 2, axonemal isoform X1 [Chinchilla lanigera]	DGSLSSYK	7.28	857.596	14.9119	14.892	16.7417	14.5686	16.2242
XP_008523253.1	PREDICTED: kinesin-like protein KIF12, partial [Equus przewalskii]	SQLGQRDPK	15.93	1028.39	17.6572	14.7211	15.3741	13.8969	13.95
OBS77832.1	hypothetical protein A6R68_19779, partial [Neotoma lepida]	NVIEDVTVPNALSAIAEPR	10.46	2007.98	13.6917	13.3666	0	14.2327	15.4476
XP_002828551.1	PREDICTED: neurturin [Pongo abelii]	LGARPCGLR	7.59	998.816	16.0467	13.5505	15.2409	0	16.2419
XP_005678724.1	PREDICTED: microtubule-actin cross-linking factor 1 isoform X6 [Capra hircus]	EASATRTLVK	2.76	1076.3	14.8766	15.4855	17.2503	10.586	12.8249
AAM21173.1	adrenodoxin reductase, partial [Sus scrofa]	GPLQVAFT	8.96	833.618	13.298	0	14.3512	14.0656	13.0082
XP_010607391.1	PREDICTED: protogenin [Fukomys damarensis]	SSTKYKPAR	6.64	1038.24	14.959	13.344	16.5511	14.6892	14.6094
XP_004771791.1	PREDICTED: zinc finger protein 557 [Mustela putorius furo]	EHSSGIK	5.07	756.761	17.4604	16.8605	14.2082	14.4048	16.4748
XP_002711100.1	PREDICTED: methyltransferase-like protein 7B [Oryctolagus cuniculus]	HPPPLK	5.6	688.969	15.7701	14.8395	14.9116	15.3507	15.7719
XP_005088359.2	PREDICTED: COMM domain-containing protein 4 [Mesocricetus auratus]	VNRLANVGWR	10.01	1183.53	15.3767	14.2755	0	0	13.7106
XP_007536784.1	PREDICTED: cyclin N-terminal domain-containing protein 2 [Erinaceus europaeus]	AALRGPWPGR	7.88	1080.69	12.8113	13.6169	14.2328	15.8798	14.8897
XP_004772807.1	PREDICTED: keratin, type I cuticular Ha5 [Mustela putorius furo]	ASFSSGSLR	8.29	911.615	0	16.2835	15.2882	14.9727	13.8379
XP_005351746.1	PREDICTED: copper chaperone for superoxide dismutase [Microtus ochrogaster]	MASDSGNGGTK	10.58	1039.99	16.9438	15.0368	17.4096	14.4683	14.4826
XP_004641264.1	PREDICTED: protein RD3 [Octodon degus]	TRSAPDFR	9.97	948.524	14.3561	12.0666	13.1195	13.7837	10.9175
XP_013976328.1	PREDICTED: Fanconi anemia-associated protein of 24 kDa isoform X1 [Canis lupus familiaris]	AAGQAADGQEPR	21.07	1170.54	14.732	14.9105	14.1587	12.494	16.0661
ACV88148.1	estrogen receptor alpha 3*,4,5,6,7*/822 isoform, partial [Homo sapiens]	LHAPT	1.34	539.354	0	18.6184	14.5154	0	15.1653
XP_014312853.1	PREDICTED: transmembrane protein 131-like [Myotis lucifugus]	ANASARDSK	10.65	920.403	0	14.5561	15.3119	14.8288	14.2013
XP_010600227.1	PREDICTED: LOW QUALITY PROTEIN: mas-related G-protein coupled receptor member G [Loxodonta africana]	SSXVGNR	5.4	781.881	14.2205	17.3371	14.9377	13.4394	15.9182
XP_008826495.1	PREDICTED: trichohyalin-like protein 1 [Nannospalax galili]	EVAEPNDPK	8.78	996.929	11.5682	16.4079	16.3691	14.3907	14.2311
XP_017513230.1	PREDICTED: F-box only protein 27 isoform X4 [Manis javanica]	KVEGML	9.63	693.513	14.2054	14.6753	13.1999	15.567	13.7316
XP_010620599.1	PREDICTED: T-cell immunoglobulin and mucin domain-containing protein 4 isoform X2 [Fukomys damarensis]	SPHDPGESQNVLSDMQHGK	7.21	2062.61	0	15.1311	16.3196	14.332	15.4891
NP_001166937.1	aladin isoform 2 [Homo sapiens]	LAVLMKGKPR	13.98	1112.46	12.4	15.1797	9.36276	15.1365	17.214
XP_011977608.1	PREDICTED: plexin-B1 isoform X2 [Ovis aries musimon]	VTVATSASR	6.9	891.759	15.0089	15.7021	14.2983	14.693	15.8602
XP_005370358.1	PREDICTED: CLK4-associating serine/arginine rich protein isoform X2 [Microtus ochrogaster]	GPRHQSSSR	6.52	1009.33	14.5068	14.7863	15.0294	9.82337	13.6042
XP_004385617.1	PREDICTED: lysine-specific demethylase 4D-like [Trichechus manatus latirostris]	AGLSKVIPPK	6.58	1010.9	14.5577	14.2342	15.9008	14.7691	15.2315
NP_001129273.1	probable ATP-dependent RNA helicase DDX27 [Rattus norvegicus]	EAIVAALLMR	9.43	1103.11	15.8468	14.2456	14.7542	14.6386	14.9906
XP_004438101.1	PREDICTED: ceramide kinase [Ceratotherium simum simum]	HSTSGK	5.34	615.316	15.4582	14.3118	15.5418	17.1219	17.8986
XP_005347505.1	PREDICTED: tartrate-resistant acid phosphatase type 5 [Microtus ochrogaster]	AEMHARSGK	13.22	986.995	16.2079	15.7475	15.0301	14.0979	15.9236
EHH20278.1	hypothetical protein EGK_03096 [Macaca mulatta]	GGTDVESQR	14.54	949.397	14.9211	16.0228	15.294	12.5965	13.6574
XP_016014469.1	PREDICTED: transcription and mRNA export factor ENY2 isoform X5 [Rousettus aegyptiacus]	GRTPFAK	17.9	777.421	14.0757	15.6624	0	15.0823	16.4189
XP_001918168.2	PREDICTED: LOW QUALITY PROTEIN: monocarboxylate transporter 11 [Equus caballus]	PDPXRR	2.29	776.919	15.4554	16.2522	14.9661	0	14.3419
XP_007110876.1	PREDICTED: ubiquitin carboxyl-terminal hydrolase 26 [Physeter catodon]	VNSLGALGSNK	15.35	1059.87	14.6143	0	19.1925	15.3273	15.4098
XP_008514736.1	PREDICTED: transcription initiation factor TFIID subunit 4-like [Equus przewalskii]	DAQVLSLQSR	8.17	1116	11.5772	13.2856	14.5086	20.2974	10.9804
XP_009007121.1	PREDICTED: complement C1q tumor necrosis factor-related protein 8 [Callithrix jacchus]	GEAGVRGRPGR	10.39	1113.12	12.4619	12.7534	14.2026	15.3255	15.5047
XP_003505952.2	PREDICTED: EF-hand calcium-binding domain-containing protein 1 [Cricetulus griseus]	MNTIMNR	16.77	895.019	17.5855	0	15.2235	14.9778	16.3672
XP_012859836.1	PREDICTED: collagen alpha-3(VI) chain [Echinops telfairi]	TLTGPNEVR	12.66	985.521	15.54	14.1061	14.6765	13.4084	13.2696
XP_004321254.1	PREDICTED: LOW QUALITY PROTEIN: charged multivesicular body protein 2b [Tursiops truncatus]	VXMSYFLTR	8.72	1112.52	15.3402	13.0388	15.2332	13.8818	13.1408
XP_012387853.1	PREDICTED: LOW QUALITY PROTEIN: uncharacterized protein LOC105747914, partial [Orcinus orca]	GXFGTK	2.94	646.912	0	13.4192	14.3481	15.0094	14.4925
XP_003909339.1	PREDICTED: APC membrane recruitment protein 3 [Papio anubis]	THDSVSGAGR	7.06	986.89	14.984	15.947	13.8544	12.5896	14.3149
XP_004702783.1	PREDICTED: uncharacterized protein C7orf31 homolog [Echinops telfairi]	TYDSMVTAK	9.12	1031.86	13.4128	17.0354	13.8864	14.0229	15.6879
XP_004619794.1	PREDICTED: transient receptor potential cation channel subfamily M member 4 [Sorex araneus]	QGLGGGWGNLASHGQGPSPGR	8.84	1989.62	15.0533	12.9029	15.4182	13.1643	13.3257
XP_001154591.1	PREDICTED: protein DDI1 homolog 1 [Pan troglodytes]	EITHSVMDSG	9.6	1076.41	14.1513	14.1413	15.583	13.5844	12.1629
AEP18447.1	enamelin, partial [Trichosurus vulpecula]	YLYARR	13.69	842.23	0	13.9477	14.5856	12.9414	14.0405
ELR46238.1	D-amino-acid oxidase, partial [Bos mutus]	IPPSHL	7.5	663.147	16.8183	15.9988	17.9243	15.7951	15.0566
XP_004676691.1	PREDICTED: deleted in lung and esophageal cancer protein 1 isoform X1 [Condylura cristata]	KPGPSK	9.18	614.214	15.677	14.8425	14.7592	0	14.2798
XP_005380210.1	PREDICTED: dynein heavy chain domain-containing protein 1 isoform X1 [Chinchilla lanigera]	QPLGKDHK	6.92	921.37	18.6127	18.0069	15.8103	0	18.1375
XP_009244419.1	PREDICTED: LOW QUALITY PROTEIN: latent-transforming growth factor beta-binding protein 3-like [Pongo abelii]	XIQDTLPK	6.78	910.08	15.351	17.2881	14.7541	15.6806	14.9651
XP_003500247.1	PREDICTED: lysine-specific demethylase 5C isoform X3 [Cricetulus griseus]	GGEADDAAR	8.46	860.201	14.3563	0	15.788	13.4976	15.6521
EDM16813.1	rCG48895 [Rattus norvegicus]	FANHS	10.67	575.304	16.1754	15.2874	15.515	15.9488	15.0157
XP_006737450.1	PREDICTED: negative elongation factor B [Leptonychotes weddellii]	MAGAESK	4.33	692.611	0	11.7976	14.0517	14.4722	0
XP_017387118.1	PREDICTED: quinone oxidoreductase isoform X1 [Cebus capucinus imitator]	MATVQKLMK	6.18	1082.36	15.2582	15.1622	15.9779	14.8561	17.4971
XP_012005760.1	PREDICTED: histone-lysine N-methyltransferase 2B-like isoform X2 [Ovis aries musimon]	GRSSEGSGR	6.21	892.053	0	16.8512	13.2488	14.7322	13.9881
AEL30805.1	transient receptor potential cation channel subfamily V member 1 long isoform [Desmodus rotundus]	GESTV	2.32	492.278	14.9875	12.4888	14.2649	14.0884	12.9289
XP_017652829.1	PREDICTED: multidrug resistance-associated protein 1 [Nannospalax galili]	TYQVVHMK	17.08	1005.58	12.295	17.0217	13.0824	12.92	16.3074
XP_007451996.1	PREDICTED: elongation of very long chain fatty acids protein 5 [Lipotes vexillifer]	GGGEADMKIIR	9.91	1162.78	16.5949	15.4088	8.64062	14.6909	14.2098
XP_012369699.1	PREDICTED: IQ and AAA domain-containing protein 1-like [Octodon degus]	KPSKKPGK	2.85	868.959	15.4959	17.5497	14.8299	15.2968	14.9629
XP_012495086.1	PREDICTED: biogenesis of lysosome-related organelles complex 1 subunit 5 [Propithecus coquereli]	DLAKFSAF	9.93	899.013	12.5359	13.798	14.6218	0	0
XP_005380210.1	PREDICTED: dynein heavy chain domain-containing protein 1 isoform X1 [Chinchilla lanigera]	AGPLGGTK	25.28	701.501	16.6927	12.9883	13.0168	13.5836	12.9868
XP_003925252.1	PREDICTED: alpha-1-acid glycoprotein 1 [Saimiri boliviensis boliviensis]	EEEEKES	16.53	879.16	18.4559	17.6629	15.2421	14.6447	17.73
ERE65797.1	hypothetical protein H671_xg19935 [Cricetulus griseus]	NTAEKGYSS	2.48	957.237	15.0475	15.939	15.1344	14.9571	15.8924
XP_007669534.1	PREDICTED: LOW QUALITY PROTEIN: titin [Ornithorhynchus anatinus]	ASNAAGSDTCK	5.79	1082.3	16.9968	15.1101	0	14.3018	14.0647
XP_010836418.1	PREDICTED: rho guanine nucleotide exchange factor 4 [Bison bison bison]	CVADPERR	8.6	1001.4	16.2082	15.0224	13.9751	14.7911	14.8727
XP_004670308.1	PREDICTED: fructose-bisphosphate aldolase A [Jaculus jaculus]	RPDGSSFTMTR	8.25	1254.23	16.6944	14.8696	0	14.0418	15.1857
XP_004603976.1	PREDICTED: thioredoxin reductase 3 [Sorex araneus]	VNEMSGK	8.83	764.605	0	13.8572	13.9505	15.8523	14.9136
XP_006886356.1	PREDICTED: zinc finger protein 750 [Elephantulus edwardii]	KTKPNDMAR	12.51	1077.22	15.0229	12.8638	15.5079	0	0
XP_007461828.1	PREDICTED: fibronectin type III domain-containing protein 1 [Lipotes vexillifer]	AATPSLPK	12.92	784.917	18.444	15.6386	14.8794	15.1991	14.947
XP_004613675.1	PREDICTED: suppression of tumorigenicity 5 protein isoform X1 [Sorex araneus]	AAGGTGVGGEAGPPPER	14.03	1480.12	14.0988	14.392	14.7843	0	14.2148
XP_012500935.1	PREDICTED: mesoderm induction early response protein 2 [Propithecus coquereli]	DGCEETSR	14.77	952.175	18.05	15.8199	15.4206	15.505	16.3394
XP_004668412.1	PREDICTED: interleukin-21 receptor [Jaculus jaculus]	DSNYQLR	9.45	896.319	17.04	16.8364	15.0507	17.0569	15.0945
XP_012862148.1	PREDICTED: kallikrein-8 [Echinops telfairi]	TIGKTG	3.91	576.293	14.6143	14.9301	13.2974	15.4631	13.7924
XP_008569599.1	PREDICTED: LOW QUALITY PROTEIN: RNA-binding protein 12-like [Galeopterus variegatus]	GLPFEAXNK	14.46	973.517	16.487	16.8355	14.9744	13.2544	16.0079
XP_007473160.1	PREDICTED: rho guanine nucleotide exchange factor 37-like isoform X1 [Monodelphis domestica]	AHSHSSK	12.99	752.531	16.3258	15.8049	15.2866	0	14.3521
XP_005983606.1	PREDICTED: putative transcription factor SPT20 homolog-like 2-like [Pantholops hodgsonii]	IKPGPQPIEIKPGPLPTGMK	8.76	2115.85	15.9546	16.0351	13.215	12.8994	0
XP_006861311.1	PREDICTED: lysine-specific demethylase 7A, partial [Chrysochloris asiatica]	NTDHSSTKR	15.67	1045.05	17.6787	0	16.6341	15.1775	0
XP_011834981.1	PREDICTED: LOW QUALITY PROTEIN: ATP-binding cassette sub-family A member 8 [Mandrillus leucophaeus]	DSAFWXK	1.93	867.905	0	13.2407	15.1138	16.408	13.4447
XP_004664162.1	PREDICTED: forkhead box protein N4 [Jaculus jaculus]	GMMGLGPIGSR	4.88	1090.71	12.9284	10.8506	12.7137	15.004	13.5322
XP_010607716.1	PREDICTED: olfactory receptor 10A5-like [Fukomys damarensis]	IIVSIFR	15.74	848.364	18.4826	16.7272	15.5126	15.8009	0
XP_003420241.1	PREDICTED: uncharacterized protein CXorf22 homolog [Loxodonta africana]	QDCSLILTSK	13.87	1164.14	15.8097	14.4644	14.515	15.1697	14.7807
XP_017527166.1	PREDICTED: LOW QUALITY PROTEIN: zinc finger CCHC domain-containing protein 18 [Manis javanica]	GRPRGPLIGR	1.65	1077.7	13.2204	16.9012	17.52	12.5287	14.6864
XP_015344770.1	PREDICTED: SURP and G-patch domain-containing protein 2 isoform X1 [Marmota marmota marmota]	ASRPGVRADK	11.77	1055.85	15.4505	16.0916	13.8704	14.0901	15.6541
XP_017367138.1	PREDICTED: basic helix-loop-helix transcription factor scleraxis isoform X1 [Cebus capucinus imitator]	AGGDMDHGT	4.67	876.25	15.4351	17.8451	14.0047	16.6817	14.2452
XP_014442837.1	PREDICTED: coiled-coil domain-containing protein 102B isoform X2 [Tupaia chinensis]	NDGAGDHTMKPGLR	9.23	1484.01	0	14.2884	14.3555	0	0
XP_004657054.1; XP_004657059.1; XP_004657060.1	PREDICTED: muscle, skeletal receptor tyrosine-protein kinase isoform X1 [Jaculus jaculus]; PREDICTED: muscle, skeletal receptor tyrosine-protein kinase isoform X6 [Jaculus jaculus]; PREDICTED: muscle, skeletal receptor tyrosine-protein kinase isoform X7 [Jaculus jaculus]	EPGLIMR	17.41	831.24	14.1953	14.7547	14.7527	13.5363	15.8601
XP_012928463.1	PREDICTED: limbin [Heterocephalus glaber]	VVGLVR	11.71	643.037	11.5657	14.5013	14.1226	11.2819	14.5637
EDL25995.1	mCG147849 [Mus musculus]	DQMGT	9.33	550.76	14.6683	14.5343	15.9526	15.7906	14.3814
XP_005008661.2	PREDICTED: LOW QUALITY PROTEIN: leucine-rich repeat-containing protein 31 [Cavia porcellus]	NSSCGETXR	9.48	1011.07	15.1249	14.4595	18.7069	16.5745	15.18
DAA16219.1	TPA: ribosomal protein 10-like [Bos taurus]	PTETLMEK	9.19	947.416	14.4874	14.5551	11.1476	11.8582	14.5051
XP_012997510.1	PREDICTED: guanine nucleotide-binding protein subunit beta-like protein 1 isoform X2 [Cavia porcellus]	VSHAST	9.36	600.771	14.3738	12.4921	15.9234	15.0618	0
XP_003422192.1	PREDICTED: olfactory receptor 2T3-like [Loxodonta africana]	NLMLSGMGPR	5.49	1090.91	12.9407	14.7969	12.8885	11.9446	0
XP_016019378.1	PREDICTED: IQ and AAA domain-containing protein 1-like [Rousettus aegyptiacus]	EEEYQLAVVK	2.7	1208.05	13.1895	13.46	14.6368	14.8806	14.5086
XP_012883338.1	PREDICTED: uncharacterized protein C16orf78 homolog [Dipodomys ordii]	SMMPTERK	8.87	1012.32	15.4831	13.9188	14.7898	14.8435	13.038
XP_003763279.2	PREDICTED: calmodulin-regulated spectrin-associated protein 3, partial [Sarcophilus harrisii]	VNESHKNR	14.21	983.23	13.6496	14.902	18.4608	14.5029	16.1614
EHB18607.1	Condensin complex subunit 1 [Heterocephalus glaber]	KSPADYR	8.74	837.302	18.2423	0	15.7019	14.2505	18.4947
XP_004754437.1	PREDICTED: LIM domain only protein 7 isoform X6 [Mustela putorius furo]	DTHAAR	7.44	669.414	14.1006	0	13.386	9.85397	14.4196
XP_003796079.1	PREDICTED: dynein heavy chain 10, axonemal [Otolemur garnettii]	MYEVLTK	5.82	900.398	16.8941	12.0166	0	13.6678	13.1138
ELW67835.1	Putative serine protease 41 [Tupaia chinensis]	AFHDIALLR	6.72	1057.43	16.9052	16.2629	13.6904	12.9828	13.8803
XP_012914253.1	PREDICTED: laminin subunit gamma-3 [Mustela putorius furo]	SQAGALSQK	11.88	889.119	16.4902	15.4642	14.4125	15.3898	14.6517
BAD96349.1	heme oxygenase (decyclizing) 2 variant, partial [Homo sapiens]	KSSGALEK	11.2	819.318	0	0	12.0617	13.628	15.3435
XP_013014533.1	PREDICTED: TBC1 domain family member 30, partial [Cavia porcellus]	ATSVSGRR	10.36	833.849	16.0251	16.6869	15.429	15.0068	16.2643
XP_007472371.1	PREDICTED: LOW QUALITY PROTEIN: methyl-CpG binding domain protein 3-like 1 [Lipotes vexillifer]	QEXVKMAR	4.59	959.711	13.3261	0	12.4476	14.5612	13.3331
XP_012581986.1	PREDICTED: peripheral-type benzodiazepine receptor-associated protein 1 isoform X1 [Condylura cristata]	GQESSGRR	12.38	875.796	17.4876	15.6055	15.6965	15.6644	13.6979
AEP17588.1	dentin matrix protein 1, partial [Hippopotamus amphibius]	EGLGLEDR	6.63	888.015	13.2492	14.3234	0	13.9179	15.4883
XP_017651295.1	PREDICTED: cytochrome c oxidase assembly factor 6 homolog [Nannospalax galili]	ENFVSAFTVN	1.39	1127.52	12.8722	15.2045	14.4411	12.5174	14.7426
XP_003795526.1	PREDICTED: delphilin [Otolemur garnettii]	SGHSLALGR	5.78	895.965	16.0909	14.8982	15.7657	15.3154	14.3692
XP_007657124.1	PREDICTED: histone-lysine N-methyltransferase SETD1A, partial [Ornithorhynchus anatinus]	DEDMATSKK	6.19	1025.48	16.4446	15.736	19.5464	16.1002	15.7622
XP_005865762.1	PREDICTED: tubulin polyglutamylase TTLL7 isoform X1 [Myotis brandtii]	LMGKTSMPR	9.51	1038.24	18.025	15.8548	15.3582	0	17.7338
EPQ14767.1	Protein-glutamine gamma-glutamyltransferase Z [Myotis brandtii]	VHITLTNTR	20.62	1054.21	14.7898	14.8721	15.0374	13.2906	14.2448
XP_006894517.1	PREDICTED: alpha-1,6-mannosylglycoprotein 6-beta-N-acetylglucosaminyltransferase A-like [Elephantulus edwardii]	FNPAKSSK	15.93	875.711	0	13.5592	17.074	17.1838	16.6523
XP_008053615.1	PREDICTED: inverted formin-2 [Carlito syrichta]	GRPRPSPLAK	8.72	1077.84	16.5076	15.9663	14.9721	13.7697	13.9041
XP_002824362.1	PREDICTED: proline-rich protein 20E [Pongo abelii]	GGGPRR	13.44	600.316	17.4965	13.9897	15.5386	15.08	14.1844
XP_014440015.1	PREDICTED: thrombospondin-type laminin G domain and EAR repeat-containing protein [Tupaia chinensis]	KAMSAIYK	5.28	910.342	13.7553	13.2801	0	12.2696	15.5383
XP_003798878.1	PREDICTED: cytochrome c oxidase protein 20 homolog [Otolemur garnettii]	DVAAEPFK	11.44	876.815	14.6028	17.919	14.9339	15.1929	14.1885
XP_014585354.1	PREDICTED: olfactory receptor 2AE1-like [Equus caballus]	MATNYLFGK	5.34	1061.04	17.688	15.9717	0	16.0547	14.6883
XP_004374735.1	PREDICTED: multiple epidermal growth factor-like domains protein 11 [Trichechus manatus latirostris]	GRELAPR	16.75	799.433	15.8257	14.023	18.1958	15.8389	15.8683
XP_012578324.1	PREDICTED: 5-oxoprolinase [Condylura cristata]	FMSIAAMSPRR	6.16	1281.65	5.87743	17.9679	15.1304	0	15.7235
XP_008703157.1	PREDICTED: LOW QUALITY PROTEIN: adenomatous polyposis coli protein [Ursus maritimus]	HXVSPYR	7.36	918.729	12.7814	15.4073	14.0141	16.753	16.1517
XP_004376016.1	PREDICTED: cytospin-B isoform X1 [Trichechus manatus latirostris]	AGSHGTDR	7.73	799.172	12.436	0	12.5031	15.2652	13.5549
XP_004627750.1	PREDICTED: ATP synthase-coupling factor 6, mitochondrial isoform X1 [Octodon degus]	NICASAVAFNK	8.69	1195.37	0	10.2078	12.4657	13.4495	14.811
XP_011368290.1	PREDICTED: LIM/homeobox protein Lhx3 [Pteropus vampyrus]	MEARGELGSGR	15.74	1178.82	13.2775	14.0539	13.5919	16.8299	0
XP_013219156.1	PREDICTED: alpha-(1,3)-fucosyltransferase 4 [Ictidomys tridecemlineatus]	VVASDWGR	7.14	889.47	14.8042	17.9495	13.9581	16.1066	11.9296
XP_016278915.1	PREDICTED: myotubularin-related protein 13 isoform X1 [Monodelphis domestica]	MLSAPGPGGR	15.6	958.684	13.0853	13.1248	12.8861	13.8862	13.4854
ELW67028.1	Nuclear protein MDM1 [Tupaia chinensis]	EDSETSIPK	8.58	1005.3	12.8132	13.6671	14.305	0	14.751
XP_010604522.1	PREDICTED: LOW QUALITY PROTEIN: lactase-phlorizin hydrolase [Fukomys damarensis]	QSKFDR	14.28	779.365	16.4997	17.7643	14.9025	16.304	15.6493
XP_004387497.1	PREDICTED: diacylglycerol O-acyltransferase 1 [Trichechus manatus latirostris]	ANGAAAQR	6.67	759.431	15.8563	18.2285	0	15.4924	14.5702
XP_006893553.1	PREDICTED: mTERF domain-containing protein 2 [Elephantulus edwardii]	SPVKEGAAGR	15.44	972.433	14.0172	13.3101	16.0325	16.2447	17.5952
OBS77059.1	hypothetical protein A6R68_16468 [Neotoma lepida]	DQVSDDVSVQSSGPNCQR	7.01	1977.82	0	0	0	0	18.2089
XP_003409268.1	PREDICTED: cytochrome P450 2C21-like isoform X1 [Loxodonta africana]	FSLVILR	10.33	847.339	18.2167	17.9349	13.9604	16.4362	17.8217
XP_012521083.1	PREDICTED: SH3 and multiple ankyrin repeat domains protein 2 [Propithecus coquereli]	AAENMAVESR	6.21	1093.76	15.1054	14.6475	14.6013	13.9079	0
XP_007536061.1	PREDICTED: orphan sodium- and chloride-dependent neurotransmitter transporter NTT5 [Erinaceus europaeus]	SQHVITYT	16.35	949.009	0	14.3853	13.0539	16.5813	12.8338
XP_004610772.1	PREDICTED: voltage-dependent T-type calcium channel subunit alpha-1I [Sorex araneus]	LQEGLEGGDPK	7.06	1143.55	12.841	14.5298	14.3841	14.2226	14.751
XP_011281022.1	PREDICTED: arachidonate 5-lipoxygenase-activating protein isoform X1 [Felis catus]	GAALQPSSR	20.79	885.421	16.9094	15.1898	14.9916	14.8173	14.9519
XP_534704.4	PREDICTED: cytochrome c oxidase subunit 6A1, mitochondrial [Canis lupus familiaris]	SGAPLGR	2.82	656.558	17.4798	16.8669	16.1257	11.1415	0
XP_003758253.1	PREDICTED: secretogranin-1 [Sarcophilus harrisii]	DRMSDQFPK	9.64	1140.1	12.1732	13.4723	11.5333	14.0158	15.934
XP_001516961.1	PREDICTED: tissue factor pathway inhibitor 2, partial [Ornithorhynchus anatinus]	GSCSAHVTR	9.23	973.743	14.0133	14.8741	18.0516	14.0743	0
XP_006979840.1	PREDICTED: CMP-N-acetylneuraminate-beta-galactosamide-alpha-2,3-sialyltransferase 4 isoform X6 [Peromyscus maniculatus bairdii]	EPCSQGEAER	4.32	1163.44	0	17.0924	12.3057	13.6905	0
XP_008537589.1	PREDICTED: calpain-2 catalytic subunit isoform X1 [Equus przewalskii]	HNSLMR	6	758.38	15.6955	12.3452	15.0439	13.9705	15.1447
XP_004704795.1	PREDICTED: piezo-type mechanosensitive ion channel component 1 [Echinops telfairi]	TMSDVLR	7.88	838.455	15.4565	17.8157	14.6268	15.9144	15.7614
AAD39357.1	delayed rectifier potassium channel, partial [Oryctolagus cuniculus]	FHQIP	8.27	641.875	15.5708	16.1741	14.8087	0	16.5455
XP_004716991.1	PREDICTED: coiled-coil domain-containing protein 152 [Echinops telfairi]	TGGVNLDK	2.94	803.412	18.6218	18.1453	15.0749	14.8038	0
XP_008772344.1	PREDICTED: uncharacterized protein LOC103694956 [Rattus norvegicus]	TGYRSTPHR	10.53	1074.39	14.0099	13.8819	15.4046	15.0953	17.9233
EGV94260.1	Putative deoxyribonuclease TATDN2 [Cricetulus griseus]	TGGVHQK	9.48	726.408	9.10867	9.84728	11.829	9.57314	12.6851
XP_011727276.1	PREDICTED: LOW QUALITY PROTEIN: integrin alpha-E [Macaca nemestrina]	SGLRRPGSR	12.02	986.031	14.7883	15.9522	16.2687	11.5762	0
NP_001155278.1	protein WFDC11 precursor [Mus musculus]	TFKCVYR	13.56	973.023	12.2588	15.8809	14.451	16.8792	14.7654
BAB29533.1	unnamed protein product [Mus musculus]	GGDLGLCPP	4.93	884.314	16.7053	13.4265	15.689	14.8728	15.2941
XP_014939026.1	PREDICTED: LOW QUALITY PROTEIN: leucine zipper protein 4 [Acinonyx jubatus]	RSPIPSGR	6.98	869.422	14.816	14.1823	16.5219	0	17.8763
AHN95144.1	immunoglobulin heavy chain variable region, partial [Macaca mulatta]	GPSXFPLAPS	6.92	985.544	15.9555	14.2719	14.6339	16.4322	14.0446
EGW03028.1	Cyclin-dependent kinase-like 3 [Cricetulus griseus]	VNSFVKPR	12.35	947.306	14.1899	14.0147	15.0625	14.2562	15.1114
XP_011287819.1	PREDICTED: LOW QUALITY PROTEIN: zinc finger protein 569-like [Felis catus]	AFGYSSNLVK	12.09	1085.22	11.6736	8.88496	14.3603	13.6648	0
XP_004372627.1	PREDICTED: thymocyte selection-associated high mobility group box protein TOX [Trichechus manatus latirostris]	GQPADVR	20.23	742.734	15.491	16.0976	19.6797	16.1001	17.289
XP_012879572.1	PREDICTED: olfactory receptor 187-like [Dipodomys ordii]	MLGNFLRK	14.23	979.395	13.1232	16.0283	14.5726	13.8261	12.5451
XP_007531955.1	PREDICTED: gliomedin [Erinaceus europaeus]	MTGSAQRGGGR	9.44	1078.29	14.9382	15.9996	10.6054	14.6202	14.5349
XP_004666879.1	PREDICTED: ADP-ribosylarginine hydrolase [Jaculus jaculus]	GVSHSNYGK	10.51	947.918	15.557	15.5416	14.7541	14.143	16.3372
ERE91619.1	importin subunit alpha-3 [Cricetulus griseus]	SVNYMTMR	12.83	1017.34	17.3832	15.699	16.3312	14.2405	14.6934
XP_013377833.1	PREDICTED: glia maturation factor gamma isoform X1 [Chinchilla lanigera]	TMSGGSQLTR	11.78	1054.28	15.6672	0	15.3434	13.6709	13.4458
XP_014933894.1	PREDICTED: carbonic anhydrase 4 [Acinonyx jubatus]	AKVSMIK	3.82	777.186	15.5756	0	13.5793	14.9367	15.3776
XP_007664362.2	PREDICTED: collagen alpha-6(VI) chain [Ornithorhynchus anatinus]	IALVTYGTR	3.84	992.406	15.5421	14.131	15.2045	14.9527	15.5093
XP_003357826.1	PREDICTED: ankyrin repeat domain-containing protein 16 isoform X2 [Sus scrofa]	CFGSSATA	7.27	801.414	13.9522	13.7568	16.7039	15.6318	12.8184
XP_006741166.1	PREDICTED: villin-like protein-like [Leptonychotes weddellii]	GRGGAGPV	5.09	671.106	13.1382	15.8742	14.9678	14.5486	15.6089
XP_004267435.1	PREDICTED: ceramide kinase-like protein [Orcinus orca]	VSALEGCR	8.87	891.304	16.3421	14.1457	15.2081	13.8562	13.2044
XP_004771897.1	PREDICTED: ATP-binding cassette sub-family D member 2 isoform X1 [Mustela putorius furo]	LTLSEEKQR	6.89	1103.27	14.081	13.5568	16.5887	16.1999	0
XP_001517085.2	PREDICTED: homeobox and leucine zipper protein Homez [Ornithorhynchus anatinus]	GTSAPSHQK	13.51	912.437	15.7671	14.389	13.0483	13.9627	15.1418
EHH31633.1	hypothetical protein EGK_12739 [Macaca mulatta]	VIFAGYK	5.96	798.211	14.2249	13.3964	13.7623	10.7703	0
XP_014952905.1	PREDICTED: jouberin isoform X3 [Ovis aries]	ETEPEAPEK	19.65	1030.12	14.8199	13.3577	14.0604	13.5082	15.4061
XP_004408231.1	PREDICTED: DNA repair protein XRCC1 [Odobenus rosmarus divergens]	TPATTPVPAPAR	3.92	1178.49	13.6341	13.4492	0	11.7078	10.4577
XP_007950730.1	PREDICTED: sodium/potassium/calcium exchanger 2 isoform X1 [Orycteropus afer afer]	AAHGYR	8.99	673.397	16.6898	16.1098	15.4673	13.9181	16.4049
XP_013371947.1	PREDICTED: V-set domain-containing T-cell activation inhibitor 1 isoform X2 [Chinchilla lanigera]	MASFSGK	6.9	745.158	15.9673	15.1476	15.5584	14.3554	0
XP_006888527.1	PREDICTED: taste receptor type 2 member 20-like [Elephantulus edwardii]	AVHGVF	6.36	629.207	15.3049	14.9204	15.58	12.6695	0
XP_007640590.1	PREDICTED: zinc finger protein 431 isoform X1 [Cricetulus griseus]	SHTGEKPYGYS	8.31	1225.83	10.6873	12.1266	0	11.6175	8.65679
XP_012981585.1	PREDICTED: tripartite motif-containing protein 30A-like [Mesocricetus auratus]	GLQEFLDSK	13.52	1035.8	19.342	17.0923	12.4543	16.8274	16.8704
ELW66669.1	hypothetical protein TREES_T100013915 [Tupaia chinensis]	NTTPPRR	7.29	841.971	15.6182	15.4004	15.3449	15.699	15.5163
XP_008159174.1	PREDICTED: APC membrane recruitment protein 1 [Eptesicus fuscus]	EANTQEAHVREAR	16.91	1509.42	0	0	15.5763	0	16.7481
XP_012912768.1	PREDICTED: retrotransposon-like protein 1 [Mustela putorius furo]	KELPIDLR	13.91	984.873	15.5381	17.917	11.6112	16.8173	15.8304
XP_007469264.1	PREDICTED: LOW QUALITY PROTEIN: aldehyde oxidase 2-like [Lipotes vexillifer]	FXVGFAETR	2.55	1064.44	11.6192	17.6039	13.788	15.8372	14.3128
XP_539422.3	PREDICTED: sterile alpha motif domain-containing protein 9-like [Canis lupus familiaris];	GMIPTNPK	9.64	874.406	16.3988	0	14.2652	13.578	14.4465
XP_006901819.1	PREDICTED: ovostatin-like [Elephantulus edwardii]	IDSAMVK	6.04	780.557	10.9897	14.7588	18.1884	12.1371	15.2562
XP_001378599.2	PREDICTED: pre-mRNA-splicing factor ATP-dependent RNA helicase PRP16 isoform X1 [Monodelphis domestica]	FANHMK	3.66	747.911	15.7192	15.4537	16.7994	0	15.4355
XP_004606282.1	PREDICTED: tripartite motif-containing protein 60-like [Sorex araneus]	FSITLITEE	11.1	1053.58	0	13.5849	15.6394	16.5902	17.1791
XP_004412795.1	PREDICTED: ufm1-specific protease 2 [Odobenus rosmarus divergens]	MVISETR	12.57	851.879	16.3633	15.9522	16.5518	14.6162	14.1453
EHB07745.1	ADP-ribose pyrophosphatase, mitochondrial [Heterocephalus glaber]	DTEADCRGS	11.22	1010.08	13.4095	12.8112	18.2243	13.833	13.1076
XP_014916842.1	PREDICTED: uncharacterized protein LOC106965338 [Acinonyx jubatus]	ELVLPDRLK	7.94	1083.22	13.561	13.2731	18.4632	14.4627	14.8956
ERE69737.1	potassium voltage-gated channel subfamily H member 7 [Cricetulus griseus]	FRLLMSFR	10.12	1085.34	17.3444	16.843	14.4241	15.7981	16.2338
XP_011367479.1	PREDICTED: calcium-binding mitochondrial carrier protein SCaMC-2-like [Pteropus vampyrus]	DILKAGDTNNDSK	9.31	1389.6	16.7456	15.6331	14.7845	14.3337	0
EDL94528.1	rCG57669 [Rattus norvegicus]	TISNS	11.14	520.317	16.0132	16.4607	14.5793	17.1928	0
AAF70550.1	putative extracellular matrix protein MUSH2A [Mus musculus]	GLEPYR	7.72	733.227	0	14.9953	16.0804	14.3485	0
XP_008156664.1	PREDICTED: LOW QUALITY PROTEIN: receptor-interacting serine/threonine-protein kinase 3 [Eptesicus fuscus]	GPPSSVSEK	5.89	886.788	16.0042	15.3139	18.9733	15.6041	15.4337
XP_854229.2	TBC1 domain family member 21 isoform X2 [Canis lupus familiaris]	LTVDSTRR	47	947.112	14.536	14.3406	13.7038	13.7077	17.1608
XP_012396883.1	PREDICTED: oncostatin-M-specific receptor subunit beta [Sarcophilus harrisii]	RGGSNAFCK	19.45	997.115	16.6103	16.6777	14.1483	16.547	15.5346
XP_013975502.1	PREDICTED: testis-expressed sequence 101 protein isoform X1 [Canis lupus familiaris]	SKSFLQHR	18.44	1002.41	14.9826	15.0949	17.6626	14.7102	14.987
XP_007119935.1	PREDICTED: partitioning defective 3 homolog B-like [Physeter catodon]	QSQSPVLPVEELR	13.89	1481.03	16.8256	13.344	16.5047	14.9972	0
XP_003797959.1	PREDICTED: phenylalanine--tRNA ligase alpha subunit [Otolemur garnettii]	GSAFSITISK	11.41	1011.2	13.1472	14.5037	15.6374	16.6546	14.3474
XP_016074423.1	PREDICTED: sulfotransferase 6B1 isoform X1 [Miniopterus natalensis]	LPGSIFR	14.97	790.218	9.54413	13.3709	12.1562	9.27319	0
XP_007657270.1	PREDICTED: putative E3 ubiquitin-protein ligase UNKL, partial [Ornithorhynchus anatinus]	WELDEAK	13.46	889.158	16.8363	14.55	13.5651	13.9355	0
XP_008136569.1	PREDICTED: uncharacterized protein C2orf16-like [Eptesicus fuscus]	SSSTLTSK	16.81	811.303	13.6795	12.9158	12.0972	0	14.4141
XP_004319181.1	PREDICTED: WD repeat-containing protein 75-like [Tursiops truncatus]	SLHGAPK	8.13	709.747	15.9542	15.3137	18.434	16.3558	17.5056
CAR62748.1	immunoglobulin heavy chain variable region, partial [Homo sapiens]	VTMSVDTSXK	6.3	1145.35	11.9119	16.7099	15.3999	13.9547	16.6362
XP_013364958.1	PREDICTED: LOW QUALITY PROTEIN: basic helix-loop-helix and HMG box domain-containing protein 1 [Chinchilla lanigera]	GTXEGRPPPR	8.67	1097.8	14.6692	15.3485	14.5788	17.5222	14.8208
ELK12127.1	Cytochrome b-c1 complex subunit 2, mitochondrial [Pteropus alecto]	DNMAYTGEGLR	11.51	1243.09	0	0	16.8562	14.6494	16.0612
XP_014978091.1	PREDICTED: LOW QUALITY PROTEIN: calcyphosin [Macaca mulatta]	XEQPRPSMDAVDATMEK	11.36	1919.4	14.9885	16.2261	15.2766	14.0219	14.6658
XP_012785198.1	PREDICTED: N-acetyllactosaminide alpha-1,3-galactosyltransferase-like 1, partial [Ochotona princeps]	QPLRAAA	6.02	727.132	16.5472	14.7919	18.6089	16.4484	16.2716
ELR54187.1	hypothetical protein M91_18163 [Bos mutus]	SVRDVVDAASDDSELK	15.32	1705.8	0	12.1082	14.51	11.7691	11.8556
XP_012790637.1	PREDICTED: LOW QUALITY PROTEIN: zinc finger protein 778-like, partial [Sorex araneus]	XCGNSFR	17.96	811.003	17.9164	15.4154	18.7861	15.2611	16.1973
DAA27080.1	TPA: ADAM metallopeptidase domain 21 preproprotein-like [Bos taurus]	LHFGGQR	13.38	813.835	0	14.0702	14.1213	16.2616	15.9655
XP_006076313.1	PREDICTED: LOW QUALITY PROTEIN: eosinophil peroxidase [Bubalus bubalis]	ASXLPR	6.06	689.916	15.3747	18.2942	14.9979	13.6667	14.1264
XP_012641078.1	PREDICTED: uncharacterized protein C14orf37 homolog isoform X1 [Microcebus murinus]	TDGVSH	4.39	615.395	12.1902	13.7108	14.2707	14.5633	15.5932
KFO37308.1	Condensin-2 complex subunit G2 [Fukomys damarensis]	VDSSMDR	6.06	826.696	14.9599	13.1899	0	13.0762	16.1232
KFO33922.1	Membrane-bound O-acyltransferase domain-containing protein 2 [Fukomys damarensis]	AAVMHK	11.03	657.374	15.1439	15.7025	15.4599	15.8557	15.8837
XP_003799869.1	PREDICTED: AT-hook DNA-binding motif-containing protein 1 [Otolemur garnettii]	DPSTRR	3.04	732.3	13.7298	13.6979	15.6295	15.4649	13.3507
XP_004390594.1	PREDICTED: protein NYNRIN [Trichechus manatus latirostris]	IPAAPK	4.05	597.613	14.0961	14.7825	18.6245	14.4382	13.9978
XP_011906509.1	PREDICTED: netrin receptor UNC5A isoform X1 [Cercocebus atys]	PVAACVQGSR	9.92	1045.46	14.5784	15.6672	15.1927	13.7699	14.1623
ACK99136.1	MHC class I antigen alpha chain [Felis catus]	NHAQIFR	18.19	885.679	13.2028	14.5551	18.6599	14.2561	14.0952
NP_001177997.1	beta-sarcoglycan [Rattus norvegicus]	TIEFHMR	2.57	948.007	16.3758	0	15.3676	14.8623	14.2529
XP_017655973.1	PREDICTED: centrosomal protein of 192 kDa [Nannospalax galili]	IDTAVMPR	10.15	919.366	16.6434	18.7227	14.3817	15.7631	14.4571
XP_012972991.1	PREDICTED: UPF0505 protein C16orf62 homolog isoform X1 [Mesocricetus auratus]	AGAATSAMSEK	10.06	1039.17	15.456	12.6289	12.7381	11.1275	16.67
CAA36148.1	kappa-Ig light chain (107 AA), partial [Mus musculus]	FMSTSVXDR	8.75	1057.32	16.0575	15.4362	15.5414	15.1849	13.9294
XP_017821112.1	PREDICTED: sterile alpha motif domain-containing protein 12 isoform X1 [Callithrix jacchus]	GCRGDGTAEF	7.64	1065.5	0	14.6001	17.6654	13.314	0
XP_015362586.1	PREDICTED: coiled-coil domain-containing protein 81 isoform X1 [Marmota marmota marmota]	CMSNTGK	4.65	796.467	14.869	15.4135	15.7613	14.3315	13.8755
XP_010374782.1	PREDICTED: zinc finger protein 665 [Rhinopithecus roxellana]	RVPMLQK	1.8	885.83	16.9692	15.4846	0	16.2085	0
XP_011767421.1	PREDICTED: mammalian ependymin-related protein 1 [Macaca nemestrina]	MTAMPGR	6.1	778.757	15.5816	16.4304	13.2329	14.7285	15.3398
XP_015000263.1	PREDICTED: LOW QUALITY PROTEIN: LON peptidase N-terminal domain and RING finger protein 1 [Macaca mulatta]	EMXPAPQGR	7.17	942.077	12.3065	12.076	12.5404	13.174	14.7576
XP_005968324.1	PREDICTED: uncharacterized protein LOC102343884 [Pantholops hodgsonii]	DVLSPGGR	7.93	799.964	0	16.0101	16.9232	15.724	15.4861
XP_011216696.1	PREDICTED: transmembrane gamma-carboxyglutamic acid protein 1-like, partial [Ailuropoda melanoleuca]	NSGRGI	13.26	602.832	15.2565	15.939	15.7235	15.4328	15.8641
XP_009452903.1	PREDICTED: histone-lysine N-methyltransferase 2C isoform X1 [Pan troglodytes]	DVSYQGSK	16.85	884.09	16.4344	0	17.5445	15.6247	15.8051
XP_012361595.1	PREDICTED: LOW QUALITY PROTEIN: small ubiquitin-related modifier 4 [Nomascus leucogenys]	RGLSXQIR	2.56	886.089	18.0101	16.4172	13.5355	15.5314	16.815
XP_004675453.1	PREDICTED: multidrug resistance-associated protein 5 [Condylura cristata]	AAAQASVIER	18.27	1016.63	12.4242	9.8582	14.888	9.60478	9.99163
XP_001086917.1	PREDICTED: hephaestin-like protein 1 isoform X2 [Macaca mulatta]	NDDMVPPGK	7.09	989.606	13.5292	12.9576	18.6841	12.357	14.1943
XP_012498101.1	PREDICTED: dynein heavy chain 5, axonemal [Propithecus coquereli]	EVMTSMDR	2.63	968.097	15.8989	18.494	13.8707	16.0468	14.2462
AAH24501.1	Lgtn protein, partial [Mus musculus]	APKPGK	1.42	597.306	18.7187	0	13.7798	12.6852	19.7401
XP_014948096.1	PREDICTED: Hermansky-Pudlak syndrome 3 protein isoform X1 [Ovis aries]	ACPPISMDVCALR	9.93	1505.27	0	0	13.6874	13.1676	14.8792
XP_004377841.1	PREDICTED: estradiol 17-beta-dehydrogenase 2 [Trichechus manatus latirostris]	ARGSGNMHR	10.8	984.507	0	14.84	13.7315	0	0
XP_014928171.1	PREDICTED: netrin receptor UNC5A [Acinonyx jubatus]	RGPSPMLR	5.93	913.565	15.8465	14.6993	14.7571	13.9184	15.4701
XP_004656405.1	PREDICTED: transcription termination factor 1, mitochondrial [Jaculus jaculus]	NPFILIQSIK	10.88	1172.4	11.6289	13.2263	17.9033	14.4096	13.2348
XP_008254011.1	PREDICTED: vacuolar protein sorting-associated protein 13B isoform X1 [Oryctolagus cuniculus]	AISSFQK	6.56	779.767	15.0858	13.9842	19.1655	17.4064	15.5868
XP_014321539.1	PREDICTED: exosome complex component RRP42-like isoform X1 [Myotis lucifugus]	TSMVALCLK	14.99	1021.99	15.3743	15.8086	16.3167	13.6181	15.9066
XP_013840982.1	PREDICTED: protein FAM217B [Sus scrofa]	CINSNKN	7.3	848.291	15.884	0	16.2972	16.3783	17.3716
EHH29238.1	hypothetical protein EGK_09604 [Macaca mulatta]	ASRGYNN	15.43	781.89	18.4186	0	15.8053	14.0947	0
DAA32579.1	TPA: STE20-related kinase adaptor beta [Bos taurus]	LQTPSSK	1.18	761.34	14.9119	11.6353	19.0823	16.178	13.124
XP_007992984.1	PREDICTED: phosphatidylinositol 4-phosphate 5-kinase type-1 gamma isoform X2 [Chlorocebus sabaeus]	AMTLSTSGT	8.99	883.508	18.0543	14.9529	14.1123	15.801	0
XP_013220801.1	PREDICTED: LOW QUALITY PROTEIN: liver carboxylesterase 1-like [Ictidomys tridecemlineatus]	TITVKAPA	11.18	801.111	14.8704	14.8554	15.414	16.9258	13.9806
XP_012373011.1	PREDICTED: spermatogenesis-associated protein 31E1 [Octodon degus]	VAGPILVDK	8.54	912.022	17.1242	16.9993	15.5765	14.8329	13.7595
XP_001379603.2	PREDICTED: olfactory receptor 4E2 [Monodelphis domestica]	QHQVFTKVFT	8.02	1233.47	13.2497	14.3386	14.9608	14.2719	13.4458
XP_017359584.1	PREDICTED: LOW QUALITY PROTEIN: splicing factor U2AF 26 kDa subunit [Cebus capucinus imitator]	AVAXLNNR	17.42	855.631	0	13.8932	0	13.3669	0
XP_011287424.1	PREDICTED: breast cancer type 1 susceptibility protein isoform X1 [Felis catus]	SSEQMLVR	15.19	964.423	18.3493	17.7789	15.6001	15.3717	18.4159
BAB15484.1	unnamed protein product, partial [Homo sapiens]	AVEFMSMK	14.52	975.411	11.7259	0	0	12.4882	0
XP_006062212.1	PREDICTED: thyrotropin-releasing hormone-degrading ectoenzyme, partial [Bubalus bubalis]	ETTTKSGVA	9.12	892.202	14.8736	17.89	14.1704	17.5857	15.2096
EHB09787.1	Rho GTPase-activating protein 8 [Heterocephalus glaber]	SHRDAHR	10.81	879.302	17.1134	16.6673	0	15.8508	16.0516
XP_007992468.1	PREDICTED: methenyltetrahydrofolate synthase domain-containing protein isoform X6 [Chlorocebus sabaeus]	DVTLQATR	8.87	902.429	15.1229	17.0666	15.0996	15.1349	14.7187
XP_012405783.1	PREDICTED: tRNA (uracil(54)-C(5))-methyltransferase homolog isoform X1 [Sarcophilus harrisii]	SPGGKR	5.98	601.22	0	12.2628	18.2064	12.9054	15.6938
XP_003760819.1	PREDICTED: single-stranded DNA-binding protein 4 [Sarcophilus harrisii]	IVGSGRPR	10.8	840.428	18.7967	0	16.3416	14.0565	18.6649
XP_004401622.1	PREDICTED: dynein heavy chain 5, axonemal isoform X1 [Odobenus rosmarus divergens]	MIYSISQYYNTSEK	16.85	1727.84	16.3818	17.9159	14.3011	16.6836	16.5098
XP_008759375.1	PREDICTED: histone-lysine N-methyltransferase ASH1L isoform X1 [Rattus norvegicus]	GSQPASTHRK	11.49	1069.49	16.683	15.6219	12.8988	15.5618	11.7931
XP_014949407.1	PREDICTED: natural resistance-associated macrophage protein 2 isoform X1 [Ovis aries]	AAVTGIDK	4.92	774.976	14.2817	14.7258	12.7984	15.0597	13.5116
XP_007174612.1	PREDICTED: LOW QUALITY PROTEIN: serine/threonine-protein kinase MST4-like [Balaenoptera acutorostrata scammoni]	AAFPLFRGR	8.49	1035.9	15.7128	10.812	18.0009	15.1566	13.7279
EGW10021.1	hypothetical protein I79_019389 [Cricetulus griseus]	TALESKPQ	7.19	874.222	14.2805	16.7377	14.7372	14.7439	16.3096
XP_012319478.1	PREDICTED: NADPH oxidase 1 isoform X1 [Aotus nancymaae]	ESHPCK	8.59	756.511	12.2051	14.8611	0	13.1134	15.3575
AMN09319.1	MHC class II antigen, partial [Orcinus orca]	MSGXVAL	4.16	635.688	15.4863	16.0918	14.1252	15.1975	15.7872
EDL00024.1	mCG117537 [Mus musculus]	GIVGYEV	10.21	735.314	16.7868	14.7005	15.5865	14.801	15.52
ERE81542.1	hypothetical protein H671_2g8104, partial [Cricetulus griseus]	MNSLICSM	4.27	971.579	15.9892	16.4346	15.4825	13.9439	15.2068
XP_008158631.1	PREDICTED: leukocyte immunoglobulin-like receptor subfamily A member 6 [Eptesicus fuscus]	EPAEVEELK	3.43	1043.89	0	0	15.9167	15.915	17.1
XP_004700717.1	PREDICTED: MICAL-like protein 1 [Echinops telfairi]	AGSTAGRT	14.46	721.22	15.4271	0	16.9018	17.4227	17.7376
XP_012631074.1	PREDICTED: synaptonemal complex protein 3-like [Microcebus murinus]	LMMQTQR	12.9	923.554	16.6694	15.0105	14.9944	14.8562	15.7991
AAS13456.1	Nance-Horan syndrome protein isoform 2 [Homo sapiens]	TISGIPRR	9.13	899.429	14.2124	14.9137	15.2002	0	15.581
XP_005324631.1	PREDICTED: protein slowmo homolog 2-like [Ictidomys tridecemlineatus]	HTDPSGK	7.36	739.111	14.6522	0	15.9588	0	15.1459
ELK24585.1	Proteasome-associated protein ECM29 like protein [Myotis davidii]	GLMNSSK	18.74	733.481	16.4355	15.8583	16.1964	15.195	15.0841
XP_857946.2	PREDICTED: E3 ubiquitin-protein ligase MYCBP2 isoform X12 [Canis lupus familiaris]	KAALMHK	4.37	797.687	0	14.6955	18.1571	13.9411	0
XP_012368287.1	PREDICTED: alpha-1,3-mannosyl-glycoprotein 4-beta-N-acetylglucosaminyltransferase-like protein MGAT4E [Octodon degus]	GQEANYDSKK	8.33	1140.4	12.9681	6.75813	14.2555	8.06983	13.2836
XP_017377985.1	PREDICTED: serine/threonine-protein phosphatase 6 regulatory ankyrin repeat subunit A-like [Cebus capucinus imitator]	GPMAKLDVK	7.9	973.736	16.1004	17.5747	15.5054	14.3763	0
XP_017535220.1	PREDICTED: collagen alpha-1(VII) chain isoform X1 [Manis javanica]	RGQHSLGLR	13.85	1023.64	0	15.243	13.8971	12.2815	14.5952
XP_007185312.1	PREDICTED: transmembrane prostate androgen-induced protein isoform X1 [Balaenoptera acutorostrata scammoni]	MCVGMCGR	14.28	986.036	16.16	14.3284	14.6954	14.0084	11.5843
WP_027913517.1	MULTISPECIES: LysR family transcriptional regulator [Pseudomonas]	IEGVVYR	17.89	835.114	14.1797	14.9803	15.3848	12.7273	10.3933
XP_014441919.1	PREDICTED: uncharacterized protein LOC106734527 [Tupaia chinensis]	DSANRSGK	3.85	835.508	13.9169	14.1087	18.3789	0	15.7722
XP_012926924.1	PREDICTED: 40S ribosomal protein S27-like [Heterocephalus glaber]	DLLHPSLK	3.08	923.103	13.2262	12.3777	13.5582	14.7526	12.5855
XP_006890807.1	PREDICTED: tubulin polyglutamylase TTLL11 [Elephantulus edwardii]	SKPTPAR	17.98	754.898	16.3133	0	15.1043	0	15.4608
XP_012331161.1	PREDICTED: coiled-coil domain-containing protein 180-like [Aotus nancymaae]	TQKELAQDE	8.73	1062.5	14.386	14.0212	17.1753	13.4206	14.1143
XP_006747050.1	PREDICTED: complement component C6 [Leptonychotes weddellii]	MGSSEK	4.34	637.053	15.7441	14.4521	15.7962	15.4082	15.2988
XP_001379531.2	PREDICTED: protein turtle homolog A [Monodelphis domestica]	SNSAPGSGSPDSMVK	7.87	1421.83	13.8937	0	13.5834	0	0
EGW05323.1	Leucyl-tRNA synthetase, cytoplasmic [Cricetulus griseus]	IGLKVDWR	12	986.227	12.8615	16.7616	12.749	13.3997	0
XP_007951963.1	PREDICTED: beta/gamma crystallin domain-containing protein 3 [Orycteropus afer afer]	NDSGGPER	10.85	831.826	14.8813	14.3334	15.0994	0	15.4346
DAA21818.1	TPA: diacylglycerol kinase, zeta 104kDa [Bos taurus]	QEPEGAGAK	5.63	886.468	0	14.7983	19.2382	16.5687	0
XP_017535325.1	PREDICTED: LOW QUALITY PROTEIN: nck-associated protein 1-like [Manis javanica]	QTGKXQTGK	4.11	943.623	15.4211	14.1232	15.2207	16.2477	16.515
EAW69810.1	hCG1738067, isoform CRA_a, partial [Homo sapiens]	MSKPRLK	12.21	872.332	15.8503	17.779	12.5221	15.8722	0
NP_001181038.1	NXPE family member 3 [Macaca mulatta]	IHSPK	10.78	580.322	17.2744	15.0908	15.7956	15.3712	14.422
XP_001521385.2	PREDICTED: keratin, type II cytoskeletal 73 [Ornithorhynchus anatinus]	DVDAAYTNK	8.64	997.243	12.5242	13.7044	16.0995	13.4928	15.1935
XP_004656532.1	PREDICTED: coiled-coil domain-containing protein 87 [Jaculus jaculus]	LLEESMFR	4.53	1024.34	14.7772	13.5197	16.8165	0	16.9975
XP_003733875.1	PREDICTED: anoctamin-4 isoform X4 [Callithrix jacchus]	KSNPQIEK	10.36	942.406	13.592	0	14.7846	13.6602	14.5434
XP_012401140.1	PREDICTED: rho GTPase-activating protein 33 [Sarcophilus harrisii]	AAQLLLR	3.05	784.913	15.8096	18.157	11.031	16.1027	16.0207
XP_007482812.1	PREDICTED: arylsulfatase G isoform X5 [Monodelphis domestica]	LSVPQMGRR	10.96	1058.63	15.914	16.7459	18.0027	14.482	15.5714
XP_004760524.2	PREDICTED: derlin-2 [Mustela putorius furo]	MPPDSGLGER	13.8	1075.6	14.994	0	15.128	16.0216	17.7329
XP_006996213.1	PREDICTED: olfactory receptor 6C2-like [Peromyscus maniculatus bairdii]	IAMVSMKK	7.92	922.706	16.9936	15.2176	0	14.7469	13.5948
XP_004283385.1	PREDICTED: dynein assembly factor 3, axonemal [Orcinus orca]	HLLRTLTR	6.51	1010.76	14.1438	14.6231	14.5253	16.3904	15.2014
XP_007937854.1	PREDICTED: E3 ubiquitin-protein ligase TRAF7 [Orycteropus afer afer]	GQHGGPGK	5.1	737.312	0	13.26	14.663	13.4159	16.5897
KFO29694.1	Tripartite motif-containing protein 69 [Fukomys damarensis]	LCTGPSK	3.77	763.269	17.1769	16.0214	15.9537	14.6616	14.9102
ELK36277.1	Filaggrin-2 [Myotis davidii]	SHGRQHQK	4.44	977.321	16.026	14.4856	15.0038	14.1912	14.7026
ADW26300.1	NADH dehydrogenase subunit 2 (mitochondrion) [Homo sapiens]	STEXAIK	8.65	780.052	16.0594	14.8186	16.0317	15.3748	16.1134
XP_012580099.1	PREDICTED: ribosomal protein S6 kinase alpha-5 isoform X2 [Condylura cristata]	MAPDIVK	8.45	787.814	14.7856	14.5535	16.0092	15.7449	17.4439
XP_011942549.1	PREDICTED: fibrous sheath CABYR-binding protein [Cercocebus atys]	IGNTSESK	16.45	835.559	17.6683	16.7534	15.0175	15.9399	14.2627
XP_003920147.1	PREDICTED: olfactory receptor 5M9 [Saimiri boliviensis boliviensis]	EAVSRAITK	6.48	972.413	14.0503	13.3453	15.1148	0	16.6695
EGW08606.1	Titin [Cricetulus griseus]	EVEPPAK	10.76	771.204	16.1672	16.0758	16.5273	16.6918	18.1356
XP_008695912.1	PREDICTED: podocin [Ursus maritimus]	HAGFTQTR	7.46	918.34	15.4172	14.0389	0	11.882	13.3927
BAB15782.1	FLJ00096 protein, partial [Homo sapiens]	ESPRVAAR	29.5	886.621	17.1246	16.7945	13.1448	16.4284	16.6943
OBS77469.1	hypothetical protein A6R68_16068 [Neotoma lepida]	VEVRPMMXVALTYDHR	9.36	1931.63	14.7261	15.43	16.1167	0	17.6444
AAI44576.1	DNAH10 protein [Homo sapiens]	AIVMEK	4.17	690.071	14.6538	13.1592	11.3326	0	0
ALM22932.1	MHC class II antigen, partial [Ovis aries]	ASVISSMGR	13	923.775	10.0682	14.963	16.274	14.026	16.0452
XP_005391762.1	PREDICTED: coiled-coil domain-containing protein 116 [Chinchilla lanigera]	KLPPSASSK	14.25	914.508	14.3906	0	13.7846	12.7585	14.7857
XP_004579336.1	PREDICTED: cell division cycle-associated protein 2 [Ochotona princeps]	HTSRALPK	13.8	910.771	16.5644	16.6963	12.1265	14.533	14.8283
NP_001020736.1	LIM/homeobox protein Lhx9 isoform a [Mus musculus]	TEARLTK	14.72	818.315	12.5384	0	13.2084	13.2427	12.8377
XP_005355115.1	PREDICTED: bone morphogenetic protein 6 [Microtus ochrogaster]	GASSFQRR	1.6	908.975	14.5267	12.8294	17.9329	13.7136	13.485
XP_005675397.1	PREDICTED: LOW QUALITY PROTEIN: leucine-rich repeat and IQ domain-containing protein 4 [Capra hircus]	MSSDSTK	8.33	770.614	14.7258	13.5984	16.5765	13.9208	14.0661
XP_004581262.1	PREDICTED: Fanconi anemia group G protein [Ochotona princeps]	RTSSLRPK	8.65	943.618	0	12.4172	16.7891	14.5695	14.2372
XP_016287565.1	PREDICTED: glycosylphosphatidylinositol-anchored high density lipoprotein-binding protein 1 [Monodelphis domestica]	GLAAVPAKR	7.86	883.411	15.0367	14.8806	14.2582	15.2929	16.3179
XP_002919302.1	PREDICTED: glycine--tRNA ligase [Ailuropoda melanoleuca]	NGVSHK	2.31	641.891	15.2441	17.2866	15.8266	14.7935	15.3427
XP_007112188.1	PREDICTED: tumor necrosis factor receptor superfamily member 11A [Physeter catodon]	GAPGPGK	7.36	583.417	11.1974	0	11.9493	12.1097	11.7512
XP_007984117.1	PREDICTED: HMG box transcription factor BBX isoform X3 [Chlorocebus sabaeus]	MVRDIMER	4.61	1050.31	0	15.7957	18.8545	14.6178	14.6995
XP_008693170.1	PREDICTED: LOW QUALITY PROTEIN: zinc finger protein castor homolog 1, partial [Ursus maritimus]	EPDGAASK	5.02	775.433	15.999	18.2018	11.8447	16.4959	14.3707
XP_012863862.1	PREDICTED: zinc finger protein 91-like [Echinops telfairi]	HSSSLSK	9.65	746.422	15.8413	15.4723	15.1173	15.2286	0
XP_006932440.1	PREDICTED: immunoglobulin superfamily containing leucine-rich repeat protein 2 [Felis catus]	IKGPGLVR	13.24	840.002	0	18.1999	14.2718	14.6177	15.2324
XP_010350543.1	PREDICTED: LOW QUALITY PROTEIN: putative uncharacterized protein C9orf62 homolog [Saimiri boliviensis boliviensis]	DVRGPFK	9.13	819.015	15.1443	16.6725	14.8976	0	0
XP_014704799.1	PREDICTED: homeobox protein MOX-1 isoform X1 [Equus asinus]	ARVEGGSK	4.93	802.699	14.3036	15.2468	15.4004	16.3097	15.4875
XP_003798390.1	PREDICTED: probable palmitoyltransferase ZDHHC24 [Otolemur garnettii]	ADMGLMAS	13.44	826.253	15.365	0	15.3558	14.9854	14.4969
ADX65442.1	immunoglobulin variable region, partial [Homo sapiens]	SSXGL	5.08	525.288	16.4852	15.9208	15.7124	14.9647	17.3476
XP_002710976.1	PREDICTED: spermine oxidase isoform X1 [Oryctolagus cuniculus]	ADPDDPEATK	11.36	1058.74	14.5389	14.6013	14.6628	0	12.7162
XP_006742210.1	PREDICTED: olfactory receptor 8B3-like [Leptonychotes weddellii]	YSPGSMEQGK	11.52	1084.06	16.7461	15.0838	0	17.0915	13.9914
XP_016883172.1	PREDICTED: cyclic nucleotide-binding domain-containing protein 2 isoform X3 [Homo sapiens]	MDIIIMIR	7.7	1019.75	14.4158	14.1958	14.5261	14.3787	14.7027
XP_016080957.1	PREDICTED: LOW QUALITY PROTEIN: activating molecule in BECN1-regulated autophagy protein 1 [Ornithorhynchus anatinus]	LEPSGPAGPR	6.63	980.975	13.6259	11.7742	11.1603	0	13.5819
XP_004620788.1	PREDICTED: aarF domain-containing protein kinase 4 isoform X2 [Sorex araneus]	VPSSRVSR	12.64	888.313	15.7465	14.4835	13.3084	13.4411	13.0272
XP_012599768.1	PREDICTED: immunoglobulin-like and fibronectin type III domain-containing protein 1 [Microcebus murinus]	ETGPGGGR	4.42	730.419	14.2704	14.7696	14.9961	13.2711	14.3718
XP_010998745.1	PREDICTED: EMI domain-containing protein 1-like, partial [Camelus dromedarius]	ETTGNPGK	8.72	802.047	16.8452	15.8718	16.25	14.8527	15.0792
XP_004596297.1	PREDICTED: ras association domain-containing protein 6 [Ochotona princeps]	VHPGVQK	11	764.917	15.4683	13.5664	14.9404	0	14.1442
XP_007459201.1	PREDICTED: macoilin isoform X1 [Lipotes vexillifer]	NAECSKLR	21.69	977.334	16.8929	15.5408	15.2941	15.9408	14.6569
XP_006891939.1	PREDICTED: interleukin-2 receptor subunit alpha [Elephantulus edwardii]	MSQAQGYR	7.82	940.452	11.0745	17.69	12.3421	14.4093	12.2784
XP_003418847.1	PREDICTED: centriolar coiled-coil protein of 110 kDa isoform X1 [Loxodonta africana]	ISAVAK	9.86	588.455	16.7372	15.6765	17.0823	13.8706	14.4908
XP_012383163.1	PREDICTED: LOW QUALITY PROTEIN: amyloid-like protein 1 [Dasypus novemcinctus]	GGLQSPDAK	8.4	873.563	12.8245	13.8922	16.1124	16.6754	18.1175
XP_013976311.1	PREDICTED: semaphorin-3D isoform X2 [Canis lupus familiaris]	DSGMYHCK	6.4	998.904	13.0755	17.4135	13.5948	13.9859	14.1947
XP_003787787.1	PREDICTED: negative elongation factor C/D [Otolemur garnettii]	SNFIMMN	7.47	871.549	0	0	15.3456	14.2765	15.2324
XP_002925986.1	PREDICTED: thymic stromal cotransporter homolog [Ailuropoda melanoleuca]	VPESMAGPGK	11.65	973.433	13.4164	14.8942	17.5243	15.5398	14.2544
XP_006257568.1	PREDICTED: E3 ubiquitin-protein ligase XIAP isoform X1 [Rattus norvegicus]	PPSGSAR	4.47	671.281	15.2069	16.1871	14.7716	14.4614	15.1731
XP_007957269.1	PREDICTED: zinc finger protein 790 [Orycteropus afer afer]	GLCSDMK	8.12	826.192	14.7706	13.7766	15.3827	16.0935	16.2896
NP_036833.1	beta-1 adrenergic receptor [Rattus norvegicus]	QGFSSESK	13.02	870.477	0	0	15.3166	16.6641	15.3143
XP_004610694.1	PREDICTED: complement C1r subcomponent [Sorex araneus]	EGSSEPDR	13.58	877.048	15.1165	17.6641	15.7016	15.7917	0
XP_016884209.1	PREDICTED: bromodomain-containing protein 1 isoform X5 [Homo sapiens]	RLDAEPV	10.55	800.257	17.2503	15.254	18.3607	15.6138	16.4509
KFO31879.1	Fanconi anemia group A protein [Fukomys damarensis]	LGAVLDHR	8.76	881.771	15.1066	14.9411	17.5714	15.3468	16.2813
XP_017723783.1	PREDICTED: uncharacterized protein LOC108527133 [Rhinopithecus bieti]	TLVGGLQR	13.63	843.179	14.9627	15.6473	16.5019	12.227	16.1934
XP_004641013.2	PREDICTED: L-amino-acid oxidase [Octodon degus]	DGIYSGK	4.29	739.181	14.8827	17.7228	14.325	14.1524	13.7466
XP_004595081.1	PREDICTED: major allergen I polypeptide chain 1-like [Ochotona princeps]	YAMSAVNK	6.38	898.531	16.8783	16.6188	15.287	15.6097	16.5453
XP_003755107.1	PREDICTED: transmembrane protein 26 [Sarcophilus harrisii]	LILMIYFK	21.74	1040.82	13.8798	14.5662	14.3168	14.6069	14.107
XP_006877449.1	PREDICTED: olfactory receptor 18-like [Chrysochloris asiatica]	LLSTTT	2.11	633.36	16.5414	14.8969	15.8298	16.0061	15.5466
XP_007082227.1	PREDICTED: protein FAM180B [Panthera tigris altaica]	MGWKGPGK	3.39	875.059	15.01	16.8233	15.6346	13.9411	16.1602
CBJ24810.1	plcd1, partial [Isoodon obesulus]	XVDDN	6.02	608.316	17.8013	16.9471	16.5013	16.8446	16.1319
XP_012927637.1	PREDICTED: SH2 domain-containing protein 6 [Heterocephalus glaber]	MSQALPSPR	7.17	987.021	13.4528	15.1797	16.0473	0	16.0885
XP_012399515.1	PREDICTED: zinc finger protein 485-like [Sarcophilus harrisii]	VVHGHAQK	5.88	872.848	15.7994	14.7518	18.651	15.8862	0
XP_003759897.1	PREDICTED: G-protein coupled receptor 98, partial [Sarcophilus harrisii]	LHGTYR	4.63	745.287	17.3296	17.7242	14.3181	15.9744	16.0307
XP_004062154.1	PREDICTED: LOW QUALITY PROTEIN: protein NDRG3 [Gorilla gorilla gorilla]	FAVSMXR	9.15	855.191	15.422	18.498	16.168	17.262	15.7159
EPY77412.1	hypothetical protein CB1_001264042 [Camelus ferus]	SEDFDSR	16.02	855.982	14.9087	18.0471	15.608	14.5621	13.1253
ELW66518.1	AP-1 complex subunit beta-1 [Tupaia chinensis]	IPGTVKR	6.98	771.349	17.268	17.7798	13.8032	15.1621	15.469
XP_004610671.1	PREDICTED: pleckstrin homology domain-containing family G member 6 [Sorex araneus]	IDGLPEPR	7.42	896.479	14.3651	15.2417	11.7568	16.1901	13.9556
XP_017199975.1	PREDICTED: calpastatin isoform X2 [Oryctolagus cuniculus]	CSAGGW	6.99	638.598	14.4443	16.6315	13.7475	15.9959	15.1058
EGW00791.1	Interphotoreceptor matrix proteoglycan 2 [Cricetulus griseus]	NLEILNFR	19.05	1018.83	14.9869	15.0226	19.0696	19.5815	16.3849
XP_015348078.1	PREDICTED: zinc finger protein 709-like [Marmota marmota marmota]	AFTTSSK	5.74	741.263	14.9912	17.3244	15.5979	15.9402	15.1838
XP_010960391.1	PREDICTED: LOW QUALITY PROTEIN: zinc finger protein 304 [Camelus bactrianus]	LVXHHR	16.18	760.912	15.9641	15.3125	15.5347	16.6052	18.1516
XP_017834447.1	PREDICTED: LOW QUALITY PROTEIN: serine-rich coiled-coil domain-containing protein 2 [Callithrix jacchus]	TTQSMKHVK	12.35	1060.19	13.3518	0	0	16.2591	12.6441
XP_007990073.1	PREDICTED: LOW QUALITY PROTEIN: spindlin-2B-like [Chlorocebus sabaeus]	AAVGWATGSANMTK	7.97	1379.71	12.7185	17.4399	15.0808	15.1917	14.7811
XP_010380865.1	PREDICTED: WD repeat-containing protein 63 [Rhinopithecus roxellana]	DPTPGSGSRR	4.58	1028.6	18.2033	17.6024	14.5874	14.7905	17.9763
EPY81669.1	hypothetical protein CB1_000719002 [Camelus ferus]	GAQGPWALYSK	8.88	1177.68	17.1685	16.5785	18.1046	16.9686	16.2809
XP_005965355.1	PREDICTED: inosine-5'-monophosphate dehydrogenase 2-like [Pantholops hodgsonii]	ITGAGLR	8.84	686.484	16.8681	17.6758	14.4356	15.6279	15.6408
XP_004386443.1	PREDICTED: serglycin [Trichechus manatus latirostris]	GRNLPSDK	9.91	886.521	16.6965	13.8346	15.4612	16.3868	13.8975
ELK38161.1	Semaphorin-4D [Myotis davidii]	HGGTAALK	3.61	754.942	15.4843	0	15.3905	15.4206	15.9724
XP_017381899.1	PREDICTED: LOW QUALITY PROTEIN: dynein heavy chain 14, axonemal [Cebus capucinus imitator]	XRYMYR	7.6	884.631	13.7106	15.6677	14.5897	15.1208	15.285
XP_003468902.1	PREDICTED: E3 ubiquitin-protein ligase NHLRC1 [Cavia porcellus]	VVVVHDGRTR	16.04	1137.05	16.2207	15.4002	13.9013	14.2292	14.6518
AAK71429.1	NADH dehydrogenase subunit 1, partial (mitochondrion) [Myotis schaubi]	TSXTT	6.12	557.237	17.6043	14.9871	16.8864	16.666	14.1175
BAC56555.1	similar to ferritin H subunit, partial [Bos taurus]	EHAER	7.6	641.584	14.6737	17.1673	17.2888	18.2696	19.1293
XP_004643490.1	PREDICTED: acyl-CoA-binding domain-containing protein 6 [Octodon degus]	HIASKA	1.25	625.091	13.8402	18.5462	14.4018	12.3016	16.0437
XP_007517007.1	PREDICTED: schlafen family member 14 [Erinaceus europaeus]	NTAHHIK	6.38	821.349	13.7574	16.084	0	14.1474	14.4143
EDM11490.1	lymphocyte antigen 96, isoform CRA_a [Rattus norvegicus]	GDMIFR	3.54	739.4	16.984	17.002	15.29	16.2922	15.987
XP_012297856.1	PREDICTED: LOW QUALITY PROTEIN: HERV-H LTR-associating protein 3 [Aotus nancymaae]	TQADYDG	12.31	769.745	13.1168	16.1773	16.1373	15.8766	14.9204
XP_012866699.1	PREDICTED: transcription factor E4F1 [Dipodomys ordii]	METMAR	9.49	754.834	14.6319	15.9326	16.3976	15.314	16.1514
XP_008512311.1	PREDICTED: nucleoprotein TPR isoform X1 [Equus przewalskii]	SKEQMEK	4.51	879.746	14.8088	13.5112	14.0024	16.1917	16.1404
XP_007505768.1	PREDICTED: large subunit GTPase 1 homolog [Monodelphis domestica]	AMHSGKK	10.64	757.608	16.5631	15.0197	16.7664	15.7767	16.2547
NP_001247964.1	tyrosine-protein kinase SYK [Macaca mulatta]	NYYYDVVN	12.66	1050.54	15.6952	14.4823	14.923	15.0103	14.4303
XP_003461861.1	PREDICTED: paralemmin-3 isoform X2 [Cavia porcellus]	GTDGGGGGDTR	3.21	950.131	0	15.2067	17.7234	15.4681	13.4019
XP_006147286.1	PREDICTED: protein disulfide-isomerase TMX3 [Tupaia chinensis]	MASSAGPGSR	8.59	936.602	14.4748	14.9817	15.967	15.3864	17.0108
EHH25731.1	Epididymis-specific alpha-mannosidase [Macaca mulatta]	TGPGRR	9.51	643.618	15.1928	14.0113	15.3053	16.6405	17.3262
XP_007938014.1	PREDICTED: frizzled-1 isoform X2 [Orycteropus afer afer]	LLLLLGAVPK	7.52	1036.06	15.5227	17.0316	14.5482	14.7817	0
XP_007658575.1	PREDICTED: pleckstrin homology domain-containing family A member 6-like, partial [Ornithorhynchus anatinus]	GRMLSGK	17.53	764.028	15.9099	15.3954	16.5608	16.961	17.742
XP_006866653.1	PREDICTED: all-trans-retinol 13,14-reductase [Chrysochloris asiatica]	LGSKVQAMK	8.03	978.686	14.7261	13.8009	14.7929	15.6428	10.4064
XP_012806226.1	PREDICTED: LOW QUALITY PROTEIN: U2 small nuclear ribonucleoprotein auxiliary factor 35 kDa subunit-related protein 2-like [Jaculus jaculus]	MPPAGGGHR	7.58	896.037	16.3164	14.4364	15.6741	16.0383	14.7569
XP_012966491.1	PREDICTED: EF-hand calcium-binding domain-containing protein 6 [Mesocricetus auratus]	QPDAKIGLEDFR	10.42	1389.1	13.5314	11.6614	14.6552	15.7101	16.1089
XP_004373324.1	PREDICTED: DNA repair endonuclease XPF [Trichechus manatus latirostris]	EPGLPVR	13.76	768.153	14.5048	11.3919	17.2533	13.2052	0
ELK07630.1	hypothetical protein PAL_GLEAN10013932 [Pteropus alecto]	EGHISLSGLQLR	15.36	1308.92	10.7804	14.1031	13.4604	14.7576	12.9665
XP_015338724.1	PREDICTED: receptor tyrosine-protein kinase erbB-3 isoform X2 [Marmota marmota marmota]	GFFHSR	7.5	749.323	16.6347	14.8209	16.0498	15.2737	16.1662
XP_008148984.1	PREDICTED: myotubularin-related protein 9 [Eptesicus fuscus]	NEMVIMR	7.23	924.823	15.7553	14.8056	18.6298	16.2578	12.7062
XP_008567376.1	PREDICTED: vitamin K-dependent protein S [Galeopterus variegatus]	IITGGK	19.6	588.4	14.1204	15.9492	14.571	11.8778	13.0072
XP_015100350.1	PREDICTED: cat eye syndrome critical region protein 5 [Vicugna pacos]	PESHGPR	15.25	779.797	15.5364	18.1549	14.8727	15.7234	13.7611
XP_007954303.1	PREDICTED: protein FAM203A [Orycteropus afer afer]	QRPASP	2.69	656.373	17.2602	16.6554	14.8028	13.8119	14.6125
XP_012632795.1	PREDICTED: myosin-IIIa isoform X6 [Microcebus murinus]	NLLLGT	16.07	630.872	14.9803	19.0388	0	15.2883	15.7215
XP_536696.2	PREDICTED: lipid phosphate phosphohydrolase 3 [Canis lupus familiaris]	AIAPESK	11.46	714.39	15.6972	18.2403	14.4065	14.9662	14.8717
XP_006889641.1	PREDICTED: FYN-binding protein [Elephantulus edwardii]	GPAIPK	5.75	581.398	16.8593	15.3753	17.2168	17.4232	15.9855
XP_005958719.1	PREDICTED: neuronal pentraxin-1 [Pantholops hodgsonii]	KLGATPRPR	18.87	995.913	14.7471	0	15.3991	0	16.6213
DAA25937.1	TPA: WD repeat domain 27 [Bos taurus]	QSAARSIVK	15.67	958.507	14.8021	17.7693	15.4132	18.8709	16.1966
KFO23277.1	Ribosome biogenesis protein BMS1 like protein [Fukomys damarensis]	KPNGGSK	13.4	688.069	18.7512	18.7132	15.8516	14.706	18.4119
ELW64324.1	Beta-type platelet-derived growth factor receptor [Tupaia chinensis]	LPGFHGPR	14.63	880.982	18.51	17.9399	15.1392	15.8063	17.9661
EAL24078.1	similar to ribosomal protein S14 [Homo sapiens]	TPGPGVR	1.52	683.204	17.5731	0	15.0137	16.8145	17.3939
KFO31557.1	hypothetical protein H920_07071 [Fukomys damarensis]	SSTSPGEAKFPR	2.13	1263.03	0	0	17.8607	17.1522	0
EHA99889.1	Nicotinamide phosphoribosyltransferase [Heterocephalus glaber]	GRLSLYR	3.93	863.655	17.1075	17.6813	14.5837	16.5996	15.253
XP_004660295.1	PREDICTED: cytochrome c oxidase subunit 6C-like [Jaculus jaculus]	EYADFCR	26.36	961.372	16.809	16.498	14.4224	14.3779	15.6048
XP_010584705.1	PREDICTED: LOW QUALITY PROTEIN: sodium/potassium-transporting ATPase subunit alpha-3 [Loxodonta africana]	DVVVATGDR	12.8	931.263	16.122	15.8219	15.9877	16.108	15.8926
XP_002811312.1	PREDICTED: RH-like protein IC isoform X2 [Pongo abelii]	MVISIIFK	5.57	949.435	14.7365	18.198	17.1301	14.626	12.9077
ELW72759.1	High mobility group protein B2 [Tupaia chinensis]	RPCEQKAAK	11.13	1086.54	17.022	12.6987	14.507	13.6534	14.4342
NP_001162365.1	mitotic spindle assembly checkpoint protein MAD2A [Papio anubis]	VNSMVAHK	8.81	885.449	15.0077	18.4261	13.4314	14.3613	15.0038
XP_005540808.1	PREDICTED: TNF receptor-associated factor 5 isoform X1 [Macaca fascicularis]	VPLKASLMAYSEEHR	11.21	1748.02	15.395	17.7128	11.8714	14.6247	0
XP_004053717.1	PREDICTED: uncharacterized protein C12orf74 homolog [Gorilla gorilla gorilla]	SLPGSPK	9.8	684.352	16.6216	15.7193	15.9629	17.0975	17.5894
XP_007127331.1	PREDICTED: alpha-(1,3)-fucosyltransferase 7 [Physeter catodon]	MAVMPK	9.6	709.319	10.794	14.264	13.9475	13.9728	14.3957
XP_012966826.1	PREDICTED: probable tubulin polyglutamylase TTLL1 isoform X2 [Mesocricetus auratus]	RGAGPG	3.17	513.634	18.672	18.2966	14.7031	16.613	17.8138
XP_013204054.1	PREDICTED: vacuolar protein sorting-associated protein 13D isoform X3 [Microtus ochrogaster]	DNPGTVAAPR	4.92	997.379	14.9825	17.3486	0	16.2449	15.1401
XP_005399765.1	PREDICTED: serine/threonine-protein kinase haspin [Chinchilla lanigera]	SLHVADK	5.88	771.141	14.8047	17.1316	13.8117	14.1924	14.1939
XP_007949525.1	PREDICTED: complement C2 isoform X1 [Orycteropus afer afer]	ESAAYMVDR	13.26	1057.26	0	13.6662	15.0626	14.5435	17.9659
XP_013365954.1	PREDICTED: uncharacterized protein LOC106147761 [Chinchilla lanigera]	ISAPGK	4.73	571.819	12.7967	14.7492	13.5188	0	12.4904
AAH42830.1	OFD1 protein [Homo sapiens]	AIKSVT	6.45	619.168	16.2437	17.9945	17.3655	15.3679	16.8578
EPY74740.1	FL cytokine receptor precursor [Camelus ferus]	GESSAVVTK	11.2	878.37	18.465	17.8251	15.6333	14.644	18.6534
EHB08015.1	Polyribonucleotide nucleotidyltransferase 1, mitochondrial [Heterocephalus glaber]	LVSPASEPR	6.37	956.54	17.0526	14.3688	14.4147	13.0446	15.0185
XP_007473686.1	PREDICTED: cation channel sperm-associated protein 3 isoform X1 [Monodelphis domestica]	MDQLNIAKK	11.31	1077.27	14.7934	14.8321	13.0412	16.2369	16.9053
XP_004612706.1	PREDICTED: centrosome-associated protein CEP250 [Sorex araneus]	DVLLAGK	16.39	714.413	15.0285	0	0	16.297	17.6215
XP_005353991.1	PREDICTED: LOW QUALITY PROTEIN: tastin [Microtus ochrogaster]	GEHEAAPR	10.39	867.222	16.9047	18.4896	0	0	17.0333
XP_004603987.2	PREDICTED: collagen alpha-6(VI) chain [Sorex araneus]	QMDGSR	10.67	693.02	16.6554	17.0988	14.2856	15.2966	15.3431
EAW94154.1	mitochondrial ribosomal protein L32, isoform CRA_a [Homo sapiens]	VKVMH	7.33	614.334	17.2078	16.3375	14.5464	15.3476	15.8336
XP_012636836.1	PREDICTED: centrosomal protein C10orf90-like isoform X1 [Microcebus murinus]	AHPKGGDG	9.22	739.186	14.5219	14.1799	19.245	0	0
XP_006975701.1	PREDICTED: absent in melanoma 1-like protein isoform X2 [Peromyscus maniculatus bairdii]	REINGFAK	16.7	933.945	17.158	14.3063	14.7625	14.6195	15.6316
XP_008539101.1	PREDICTED: acyl-CoA dehydrogenase family member 9, mitochondrial [Equus przewalskii]	SCRALVAFTASHR	7.92	1476.27	15.8704	18.6294	15.0293	0	15.1405
EHB18105.1	Tripartite motif-containing protein 17 [Heterocephalus glaber]	VPGEMGTR	3.9	861.308	15.1848	15.2571	0	13.9274	0
XP_005395457.1	PREDICTED: 5-hydroxytryptamine receptor 2B isoform X2 [Chinchilla lanigera]	ENSKFFTK	11.57	1000.41	17.2282	17.3186	14.953	14.9667	15.1439
XP_012877772.1	PREDICTED: protein Hook homolog 1 [Dipodomys ordii]	LVSGGGTCK	8.94	877.773	14.1341	13.7231	18.5905	15.4397	14.4192
XP_015108141.1	PREDICTED: LOW QUALITY PROTEIN: probable pyruvate dehydrogenase E1 component subunit alpha, mitochondrial, partial [Vicugna pacos]	LITSGLAK	15.06	801.349	17.4465	17.3803	19.1665	16.5763	17.2615
XP_012904491.1	PREDICTED: GTP-binding protein Rit1 [Mustela putorius furo]	SKPKASVWK	6.53	1029.53	0	12.665	15.587	14.7383	16.186
XP_004589271.1	PREDICTED: DC-STAMP domain-containing protein 2 [Ochotona princeps]	SLSQVALDLR	13.49	1101.52	15.1637	15.8427	13.8234	14.813	13.4717
XP_006055505.1	PREDICTED: UBX domain-containing protein 11 isoform X1 [Bubalus bubalis]	PGPSSTALAGGSR	13.4	1157.6	11.1851	0	13.3125	17.1119	14.9597
XP_012576412.1	PREDICTED: DENN domain-containing protein 2A [Condylura cristata]	DGSPGPRFR	11.5	989.494	15.5218	14.026	15.1457	14.5566	16.974
EPQ04040.1	Protein FAM198A [Myotis brandtii]	GHRVDSSR	5.76	914.532	15.273	0	18.3412	16.3125	16.0652
NP_001034794.1	trophinin isoform 5 [Homo sapiens]	GASTR	5.61	492.637	13.9725	16.6371	15.1782	0	14.2741
XP_012910709.1	PREDICTED: cytosolic Fe-S cluster assembly factor NUBP2 isoform X1 [Mustela putorius furo]	VLSEAPAR	5.34	841.204	15.2123	15.4986	15.1877	16.7563	18.3495
XP_013366430.1	PREDICTED: fibril-forming collagen alpha chain-like [Chinchilla lanigera]	RGSGSQPPR	16	941.809	13.3012	12.9211	13.3459	13.2608	13.3764
XP_016046989.1	PREDICTED: gap junction alpha-10 protein [Erinaceus europaeus]	SHPSNR	12.29	697.669	17.5407	15.9318	15.4365	14.5039	16.9231
EHH28021.1	hypothetical protein EGK_18355 [Macaca mulatta]	RLLLLLPLLLAPAPGSSAPR	9.29	2068.6	14.3219	0	0	15.6786	11.7763
XP_012587504.1	PREDICTED: transmembrane protein 114 isoform X3 [Condylura cristata]	RGGGTHT	10.71	685.078	17.9758	17.7523	15.5891	16.5013	16.9154
XP_004659735.1	PREDICTED: serine/threonine-protein kinase greatwall [Jaculus jaculus]	DPTYSSK	10.23	797.327	13.5519	10.9692	14.1169	15.3744	14.1694
XP_013962866.1	sacsin isoform X1 [Canis lupus familiaris]	KLPADAPK	11.16	840.855	12.9091	15.0374	14.8548	15.1011	13.947
XP_005320233.1	PREDICTED: alpha-protein kinase 3 isoform X1 [Ictidomys tridecemlineatus]	EWSCTGAPTASSSSEALQK	9.6	1997.62	12.3693	13.7196	0	13.5339	15.0927
XP_014928954.1	PREDICTED: telomere-associated protein RIF1 [Acinonyx jubatus]	ALISSMK	9.11	766.555	15.6264	16.3407	15.0963	15.399	15.7595
XP_002698762.3	PREDICTED: G-protein coupled receptor 124-like [Bos taurus]	GRSHAV	2.85	625.544	13.4589	15.6929	15.0516	13.8307	0
XP_006891128.1	PREDICTED: ATPase family AAA domain-containing protein 5 [Elephantulus edwardii]	VVTSPK	11.32	631.08	15.6792	16.2212	15.3924	14.5627	18.109
XP_007990232.1	PREDICTED: putative uncharacterized protein CXorf49 isoform X1 [Chlorocebus sabaeus]	AHTASPR	11.4	739.869	15.9135	14.7068	15.3675	14.6191	15.6084
OBS68752.1	hypothetical protein A6R68_02711 [Neotoma lepida]	GTMAMSXPR	8.17	1053.08	14.7021	16.3559	14.8917	14.6814	0
XP_008960775.1	PREDICTED: translation initiation factor IF-2-like [Pan paniscus]	MPGAAGPGK	9.54	785.671	17.4325	17.1664	16.8979	16.2233	17.1488
XP_004751212.1	PREDICTED: MAX gene-associated protein isoform X1 [Mustela putorius furo]	KISGEMR	16.23	836.361	15.8465	14.6405	16.3544	0	16.028
CAB93506.1	bovine leucocyte antigen DYA, partial [Bos indicus]	LPEFSNITK	6.97	1047.4	19.0452	19.3916	15.0996	16.5516	18.9659
ELK18391.1	Deoxyguanosine kinase, mitochondrial [Pteropus alecto]	TLGPSK	7.17	603.315	16.9367	14.7201	15.7875	14.5121	15.108
XP_005866045.1	PREDICTED: cilia- and flagella-associated protein 61 [Myotis brandtii]	MIPDLYR	5.5	906.943	14.4401	15.5495	14.5165	16.1316	17.6905
XP_004582246.1	PREDICTED: guanylate-binding protein 5 [Ochotona princeps]	ILPGGIK	13.29	698.79	15.6817	15.7183	15.925	14.715	0
ERE62893.1	zinc finger protein, partial [Cricetulus griseus]	VHGGEGACHR	9.74	1079.68	15.0737	13.9568	15.762	15.7961	16.442
XP_008047976.1	PREDICTED: LOW QUALITY PROTEIN: PH and SEC7 domain-containing protein 4 [Carlito syrichta]	ARPSPAAGK	7.48	854.571	15.128	14.7314	16.331	17.325	17.9172
AAL68857.1	transformer-2 beta, partial [Macaca mulatta]	SYSRDYR	13.23	947.623	15.63	15.2134	16.6514	15.9485	15.1255
XP_014920092.1	PREDICTED: follistatin-related protein 1 isoform X1 [Acinonyx jubatus]	DLEGDV	7.22	648.105	14.6928	13.9046	15.2572	15.3657	14.802
XP_003757683.1	PREDICTED: protein LSM14 homolog B [Sarcophilus harrisii]	SPSSGRLGFR	8.41	1064.72	12.9591	17.2921	9.54515	15.7741	13.0265
XP_012668948.1	PREDICTED: armadillo repeat-containing X-linked protein 4 [Otolemur garnettii]	ASAQLQIVAK	11.96	1027.94	17.5275	0	13.1884	12.6854	11.7155
XP_012369607.1	PREDICTED: protein FAM63B [Octodon degus]	SPAPGGSPGR	7.74	881.231	14.7456	14.8142	18.4743	15.3953	15.6929
XP_013847656.1	PREDICTED: uncharacterized protein LOC100620997, partial [Sus scrofa]	GATLQLVVK	10.03	929.319	15.4361	13.2886	0	14.2911	16.2853
XP_011764987.1	PREDICTED: protein phosphatase 1 regulatory inhibitor subunit 16B isoform X1 [Macaca nemestrina]	GPAGLLVR	5.42	782.658	13.1585	14.1816	15.5913	16.3513	14.0319
ELK19634.1	PHD finger protein 2 [Pteropus alecto]	TMKMPKPSK	10.09	1048.73	14.904	14.5466	15.5832	16.4236	17.5075
XP_008851018.1	PREDICTED: GDP-D-glucose phosphorylase 1 [Nannospalax galili]	MAVAYGSK	12.79	842.31	0	0	19.1319	0	15.9017
XP_004265227.1	PREDICTED: HAUS augmin-like complex subunit 3 [Orcinus orca]	AVGLED	4.11	602.4	15.5577	15.6019	15.848	15.369	16.3144
XP_012601673.1	PREDICTED: A-kinase anchor protein C18orf42 homolog isoform X2 [Microcebus murinus]	VFAPGGIPR	6.55	912.766	0	18.0181	16.1349	15.8722	12.2856
XP_008151988.1	PREDICTED: secernin-2 [Eptesicus fuscus]	QGGITAEAMMDILRDK	13.13	1748.33	0	0	12.7122	17.0823	13.8732
EHB01869.1	Inter-alpha-trypsin inhibitor heavy chain H2 [Heterocephalus glaber]	EMSFSILLHRVWK	7.79	1645.59	13.5593	15.3756	0	0	14.6836
XP_006730213.1	PREDICTED: ankyrin repeat domain-containing protein 35 [Leptonychotes weddellii]	EMGELREAVAEER	13.26	1533.7	13.4266	0	9.16637	9.01028	13.292
XP_012332356.1	PREDICTED: mitochondrial import receptor subunit TOM70 [Aotus nancymaae]	GDASGPKR	7.47	787.218	12.678	14.6127	16.1808	0	17.2771
XP_013370919.1	PREDICTED: LOW QUALITY PROTEIN: small nuclear ribonucleoprotein F-like [Chinchilla lanigera]	XNNVLYIR	1.92	992.737	15.4202	14.1851	14.2028	0	0
XP_005371817.1	PREDICTED: insulin receptor isoform X1 [Microtus ochrogaster]	EGGSTLSIK	14.72	891.838	15.7854	15.1015	17.3637	14.7804	15.4231
XP_017509681.1	PREDICTED: B-cell antigen receptor complex-associated protein alpha chain [Manis javanica]	SHMALYR	16.74	890.844	16.1253	16.5506	17.3445	16.009	15.728
XP_008144422.1	PREDICTED: Werner syndrome ATP-dependent helicase [Eptesicus fuscus]	EEVGPDTKTSSETSQR	6.36	1750.31	0	14.1471	19.0294	16.1126	13.4467
XP_012353260.1	PREDICTED: LOW QUALITY PROTEIN: uncharacterized protein LOC100593635 [Nomascus leucogenys]	SPAADTRR	11.02	873.317	15.585	13.9588	15.2626	14.3541	15.2627
XP_007450375.1	PREDICTED: phosphatase and actin regulator 2 isoform X1 [Lipotes vexillifer]	GAAAGPK	2.77	570.425	15.8272	16.3727	18.072	16.501	16.5248
XP_003803228.1	PREDICTED: LOW QUALITY PROTEIN: phospholipase D4 [Otolemur garnettii]	AAAFSR	8.08	622.717	13.6258	12.3676	13.3718	11.5054	15.8819
BAA91395.1	unnamed protein product [Homo sapiens]	YPAQSGKK	17.55	879.441	14.2901	16.5177	14.8689	14.5777	13.4758
XP_010839248.1	PREDICTED: LOW QUALITY PROTEIN: uncharacterized protein LOC104989310 [Bison bison bison]	INIIDSSK	27.78	889.826	0	15.9542	14.424	13.9214	17.7756
XP_008766140.1	PREDICTED: DNA topoisomerase 3-alpha isoform X1 [Rattus norvegicus]	LYTQGNGNK	12.4	995.107	14.5942	14.4119	17.3273	15.208	14.1645
XP_004409818.1	PREDICTED: collagen alpha-3(IV) chain [Odobenus rosmarus divergens]	GARGPQGPSGSPGVPGSAGSLR	12.48	1949.02	13.379	10.8396	0	0	16.4568
XP_008981035.1	PREDICTED: zinc finger and SCAN domain-containing protein 21 [Callithrix jacchus]	VHTGEGEPL	10.93	939.559	13.8832	16.7984	14.6407	13.662	15.5221
XP_004854526.1	PREDICTED: zinc finger protein 608 isoform X2 [Heterocephalus glaber]	DTGSPK	9.72	601.255	0	17.5442	13.9852	14.7445	15.4997
NP_001277291.1	acrosin precursor [Peromyscus maniculatus bairdii]	IVGGQNXQR	9.3	1058.76	16.5172	15.5214	17.714	15.8447	15.1151
XP_013843321.1	PREDICTED: von Willebrand factor A domain-containing protein 3B isoform X1 [Sus scrofa]	DALIMVLK	14.47	918.895	10.994	10.9048	10.0399	0	12.6678
ELR44662.1	hypothetical protein M91_05119, partial [Bos mutus]	REQMQIK	15.61	947.42	15.1592	14.7855	14.6882	13.0774	16.1107
XP_011822407.1	PREDICTED: F-box/LRR-repeat protein 16 [Mandrillus leucophaeus]	QATAKAMAR	9.66	964.132	16.1963	15.8462	15.4733	14.8426	15.0888
EPY82889.1	hypothetical protein CB1_000612001 [Camelus ferus]	MLWFVAPR	9.2	1020.37	16.3548	14.6438	14.1785	13.581	13.5445
ELW47032.1	CDKN2A-interacting protein [Tupaia chinensis]	LPGVPVSRK	7.97	949.011	15.0311	0	16.4312	16.5567	17.3729
XP_006877540.1	PREDICTED: contactin-associated protein-like 3-like [Chrysochloris asiatica]	LQPPMEAR	7.76	940.347	14.4148	14.9002	13.6654	13.2117	13.2907
XP_012376511.1	PREDICTED: protein FAM98C [Dasypus novemcinctus]	GRVHGGVEAR	5.71	1037.27	14.1547	15.6483	15.0771	14.5068	15.3422
XP_536660.3	PREDICTED: LOW QUALITY PROTEIN: unconventional myosin-XV [Canis lupus familiaris]	ISGRLGPPR	11.13	951.727	0	17.7279	15.2809	13.9668	14.0321
XP_010371101.1	PREDICTED: surfeit locus protein 1 [Rhinopithecus roxellana]	FLRGTPGM	10.52	876.804	0	15.3892	18.912	16.4108	14.3704
XP_016010249.1	PREDICTED: N-alpha-acetyltransferase 38, NatC auxiliary subunit [Rousettus aegyptiacus]	ETLAGPPYL	8.69	961.161	13.7252	17.0537	16.2956	15.5337	15.5343
XP_007074567.1	PREDICTED: heat shock transcription factor, X-linked-like [Panthera tigris altaica]	KPVAATR	8.36	742.036	13.8083	15.4525	17.133	0	15.1656
ELK11303.1	Pinin [Pteropus alecto]	EKMAVAVR	16.85	901.811	15.0365	14.7738	14.9776	0	15.6589
XP_011818533.1	PREDICTED: ral GTPase-activating protein subunit alpha-2 isoform X1 [Colobus angolensis palliatus]	DIIPTAFGDVSIIIYPMK	8.68	1991.36	11.0802	0	15.7979	15.4563	13.9527
XP_012354047.1	PREDICTED: LOW QUALITY PROTEIN: collagen alpha-1(II) chain-like [Nomascus leucogenys]	AGSGGMRR	5.25	807.297	15.8587	17.8393	15.7537	17.1084	15.1398
KFO38358.1	Zinc finger protein 709, partial [Fukomys damarensis]	HRGSLQHM	7.27	965.457	14.6226	17.9114	12.9007	16.1851	15.281
XP_001925674.2	PREDICTED: ankyrin repeat and zinc finger domain-containing protein 1 isoform X3 [Sus scrofa]	SGRALFFGGR	8.83	1066.85	0	13.2713	15.0108	14.1016	18.3667
ELW66249.1	Protein KIBRA [Tupaia chinensis]	ADKMMR	2.27	751.167	18.7278	18.0112	15.4078	15.2868	17.5469
XP_004760959.1	PREDICTED: homer protein homolog 3 [Mustela putorius furo]	EAVDATER	6.6	888.878	0	18.4588	15.236	15.7113	15.5951
XP_012583683.1	PREDICTED: band 4.1-like protein 1 isoform X1 [Condylura cristata]	VGTGEAATR	1.61	861.626	14.946	15.5258	14.7873	0	12.9112
XP_016010990.1	PREDICTED: LOW QUALITY PROTEIN: ubiquitin carboxyl-terminal hydrolase 31 [Rousettus aegyptiacus]	VPAXGQYR	12.06	946.195	14.751	16.5448	15.4463	14.6598	13.3503
OBS70980.1	hypothetical protein A6R68_00477, partial [Neotoma lepida]	LTAFXPAPK	9.86	943.51	0	0	14.3451	17.3587	17.5137
XP_007473191.1	PREDICTED: nuclear export mediator factor NEMF isoform X2 [Monodelphis domestica]	HSINIC	4.47	742.248	13.6133	14.5624	15.5289	15.4876	15.1841
ELK10010.1	Protein diaphanous like protein 3 [Pteropus alecto]	TSFGRSLK	3.94	896.975	14.6218	15.2393	15.5524	0	15.1161
CAA55532.1	zinc finger protein, partial [Homo sapiens]	NHMGEK	3.81	716.317	15.5964	17.4107	15.0091	15.6278	15.2614
XP_011896609.1	PREDICTED: solute carrier family 22 member 18 isoform X1 [Cercocebus atys]	GGTGHGLDVQR	10.69	1097.77	11.1178	13.8263	12.2369	11.8889	13.6016
XP_004003028.1	PREDICTED: HSPB1-associated protein 1 isoform X1 [Ovis aries]	NGKSFGK	9.02	738.42	17.5427	15.7077	16.5585	16.9661	15.2059
XP_004651224.1	PREDICTED: brefeldin A-inhibited guanine nucleotide-exchange protein 3 [Jaculus jaculus]	VEAIRIMK	6.18	974.704	12.9483	10.6355	13.735	13.1105	15.2698
XP_011741844.1	PREDICTED: uncharacterized protein C3orf67 homolog isoform X1 [Macaca nemestrina]	EISGERLSSIPK	15.58	1316.21	15.6824	15.4631	0	0	0
XP_004654097.1	PREDICTED: hamartin isoform X1 [Jaculus jaculus]	KVEGEK	5.98	688.766	14.2003	14.6767	14.8549	14.0821	15.4794
XP_010600424.1	PREDICTED: LOW QUALITY PROTEIN: olfactory receptor 52N2-like [Loxodonta africana]	TGGXMVLR	8.34	806.463	16.7293	16.4242	15.9041	15.4446	16.0206
XP_012933167.1	PREDICTED: LOW QUALITY PROTEIN: SRSF protein kinase 2-like [Heterocephalus glaber]	XTALSGK	9.94	673.157	16.459	15.1762	15.0897	15.1507	16.307
XP_004046971.1	PREDICTED: set1/Ash2 histone methyltransferase complex subunit ASH2 [Gorilla gorilla gorilla]	DKIIFYK	13.7	925.408	15.7266	15.5811	18.5824	0	12.1301
XP_007105142.1	PREDICTED: calponin homology domain-containing protein DDB_G0272472-like [Physeter catodon]	WQTKVQAK	9.45	988.8	14.7819	13.8543	16.7057	16.4204	17.6092
XP_003766700.2	PREDICTED: N-acetyltransferase 14 [Sarcophilus harrisii]	GSSCRDPPR	3.69	1030.59	0	14.3891	15.514	13.0205	16.1596
pir||F23734	insulin-like growth factor-binding protein 4 - pig (fragment)	XRPPVG	6.34	613.317	15.2747	18.3704	15.3096	15.8422	15.7194
XP_017519531.1	PREDICTED: protein FAM227A [Manis javanica]	KSAMER	5.31	721.623	19.0504	18.0253	15.7713	0	18.4296
ELW72500.1	hypothetical protein TREES_T100007072 [Tupaia chinensis]	MGALTPPGLQR	8.42	1139.7	13.098	11.4154	18.3263	14.6905	13.0829
XP_006174947.1	PREDICTED: protein NPAT [Camelus ferus]	NVATDLGK	16.43	818.287	15.4091	15.1457	14.4938	16.337	15.7081
CAA73697.1	FB19 protein [Homo sapiens]	GGPMR	11.83	516.568	18.132	16.1232	15.6277	13.6604	13.1719
XP_006144949.2	PREDICTED: prominin-1 isoform X4 [Tupaia chinensis]	RLSPQLIMK	5.5	1102.01	13.2223	13.8934	17.4026	13.8526	16.5993
XP_010811094.1	PREDICTED: UPF0606 protein KIAA1549L homolog isoform X1 [Bos taurus]	DAPQDGSTIK	13.57	1030.32	15.3314	13.7191	14.837	14.0292	13.9421
XP_016279754.1	PREDICTED: centlein [Monodelphis domestica]	SAYAPSANK	11.59	909.321	14.3728	14.5849	15.8588	14.9939	16.7292
XP_010594123.1	PREDICTED: melanoma-associated antigen B17-like [Loxodonta africana]	ALITGLLQAK	9.02	1028.78	0	15.4951	15.5645	12.2903	13.9747
XP_016278287.1	PREDICTED: probable E3 ubiquitin-protein ligase TRIML1 [Monodelphis domestica]	GIPMTINP	8.62	858.175	15.4449	0	13.9666	17.1703	17.5843
XP_007670459.1	PREDICTED: DNA-directed RNA polymerase I subunit RPA43 [Ornithorhynchus anatinus]	GATLVGQVNK	16.26	985.807	14.8029	19.7482	13.5655	15.3876	14.9852
XP_004597566.1	PREDICTED: melanoma-associated antigen B2-like [Ochotona princeps]	EEEARAQAK	9.01	1029.82	16.3548	13.5636	14.0943	12.2238	15.4218
ERE91896.1	SH3 domain-containing protein 19 isoform 1 [Cricetulus griseus]	DTNSEEK	11.85	823.662	15.2218	14.1592	13.6439	14.7221	16.955
XP_006772785.1	PREDICTED: ubiquitin carboxyl-terminal hydrolase 26 [Myotis davidii]	KSETNPLK	14.63	917.244	15.6668	15.6859	18.0167	13.7083	16.2316
XP_004377601.1	PREDICTED: protein diaphanous homolog 2 [Trichechus manatus latirostris]	KITPAK	3.56	655.971	17.2496	15.3146	14.7748	14.3472	15.422
XP_017531670.1	PREDICTED: amelogenin, X isoform [Manis javanica]	RELVVSIP	9.01	911.408	15.3186	13.331	17.2867	13.337	13.8948
XP_003467815.1	PREDICTED: protein FAM83C isoform X2 [Cavia porcellus]	QGLDEQR	23.28	846.534	13.248	13.4165	14.2187	14.0032	15.0829
XP_005220464.1	PREDICTED: serine/threonine-protein kinase ULK2 isoform X4 [Bos taurus]	YDMPMGTAGRR	8.22	1269.43	15.2682	14.8137	15.0676	0	15.6901
BAD96949.1	sorting nexin 7 isoform a variant, partial [Homo sapiens]	MGQTVR	11.86	693.134	14.6972	15.5459	16.5929	17.1845	15.0308
XP_007198546.1	PREDICTED: LOW QUALITY PROTEIN: RAD52 homolog (S. cerevisiae) [Balaenoptera acutorostrata scammoni]	ALPAPAPSQK	8.7	980.674	15.0635	0	17.4602	13.8735	15.997
XP_006866753.1	PREDICTED: myosin-IIIb [Chrysochloris asiatica]	IAAASR	7.05	584.004	13.0999	14.6336	17.9873	15.2236	15.809
XP_006525953.1	PREDICTED: metallophosphoesterase 1 isoform X3 [Mus musculus]	TLAHGGR	3.89	708.179	15.8298	13.2113	15.1342	16.5587	18.0962
XP_011222417.1	PREDICTED: ecto-NOX disulfide-thiol exchanger 2 isoform X1 [Ailuropoda melanoleuca]	TLNSSPIK	16.16	858.805	14.993	17.2254	15.4642	14.227	16.7861
DAA23184.1	TPA: transcription elongation factor A protein 2 [Bos taurus]	SSDEPMTT	9.85	867.181	17.079	0	15.2988	14.4467	15.3306
XP_017500461.1	PREDICTED: ankyrin repeat and SAM domain-containing protein 3 isoform X2 [Manis javanica]	ASASMR	8.6	638.548	0	17.9836	18.78	16.5763	0
XP_004453027.1	PREDICTED: N-alpha-acetyltransferase 30 isoform X1 [Dasypus novemcinctus]	GRPCLR	10.81	758.433	13.1171	15.087	16.1573	14.5538	15.0587
AAA61350.1	CYP7, partial [Homo sapiens]	TLQGHALNS	2.95	940.852	16.1562	16.8996	13.9973	14.5501	0
XP_016873117.1	PREDICTED: transient receptor potential cation channel subfamily M member 5 isoform X1 [Homo sapiens]	LTSLHCGK	4.37	916.214	15.543	0	15.5948	14.4575	17.0872
XP_003131486.1	PREDICTED: keratin, type I cytoskeletal 15 [Sus scrofa]	AAAIDNSR	10.45	816.768	14.961	12.8178	15.7671	14.5452	15.6949
XP_005876196.1	PREDICTED: protein DBF4 homolog A isoform X1 [Myotis brandtii]	TLNKPEKSK	12.42	1044	13.5267	14.8635	13.4149	14.1194	15.3961
XP_007530208.1	PREDICTED: growth/differentiation factor 7 [Erinaceus europaeus]	GAGLGGRGAAR	12.4	943.399	15.417	14.4548	14.9327	13.9733	14.2058
XP_003787092.2	PREDICTED: HEAT repeat-containing protein 4 [Otolemur garnettii]	EACNSVSR	9.52	920.846	14.5112	0	10.8164	15.2196	16.2096
XP_017535854.1	PREDICTED: F-box only protein 5 [Manis javanica]	LVKPDDSR	9.69	928.819	15.398	0	15.7151	15.7203	15.0153
XP_012371571.1	PREDICTED: protein-arginine deiminase type-6 [Octodon degus]	SKVTSGK	10.25	706.027	15.4179	17.8292	17.6663	17.1099	15.2587
XP_012368696.1	PREDICTED: LOW QUALITY PROTEIN: endogenous retrovirus group K member 25 Pol protein-like [Octodon degus]	TLKSTLAK	11.97	862.471	14.889	14.2279	15.4105	17.1118	15.2139
OBS60022.1	hypothetical protein A6R68_08847 [Neotoma lepida]	LMRDM	24.13	697.515	16.9297	14.9272	0	15.0315	15.4752
XP_010853745.1	PREDICTED: leydig cell tumor 10 kDa protein homolog [Bison bison bison]	SKAAAAAAASAR	34.42	1045.72	14.5165	15.2429	16.4547	14.0058	14.8864
EDM01364.1	rCG29614 [Rattus norvegicus]	APVQGPV	4.42	667.952	15.2519	15.8676	14.9657	15.2318	15.7784
XP_006910498.1	PREDICTED: uncharacterized protein C2orf71 homolog [Pteropus alecto]	GPCQLTK	3.01	803.203	15.0158	0	16.3357	16.0603	16.8091
XP_006167248.1	PREDICTED: small integral membrane protein 18 [Tupaia chinensis]	SVMASIR	6.33	763.421	18.9432	15.2665	17.8945	15.6842	15.0525
XP_012408549.1	PREDICTED: C-X-C motif chemokine 9 [Sarcophilus harrisii]	AYLPPPGKTT	13.08	1044.29	0	16.273	15.9213	15.0869	12.1151
XP_014712468.1	PREDICTED: translation initiation factor IF-2-like [Equus asinus]	QQTGAAR	13.16	731.09	16.4454	18.101	13.5174	16.1732	16.0566
XP_016282913.1	PREDICTED: calcineurin-binding protein cabin-1, partial [Monodelphis domestica]	SCAVSPR	6.82	777.502	16.1258	15.2038	15.6249	15.7716	16.4195
XP_007519010.1	PREDICTED: RNA/RNP complex-1-interacting phosphatase isoform X2 [Erinaceus europaeus]	SSGFENSTR	10.09	984.746	15.7191	12.8581	13.1978	12.0764	13.4849
EGW12982.1	Craniofacial development protein 1 [Cricetulus griseus]	SKAASSSQVK	9.46	991.388	13.5736	17.1892	14.158	15.8192	15.4783
AAR19657.1	olfactory receptor, partial [Aotus azarai]	AVIGIASR	7.13	787.55	15.5363	15.6639	15.2027	17.2367	17.5022
XP_006860944.1	PREDICTED: Bardet-Biedl syndrome 1 protein isoform X1 [Chrysochloris asiatica]	DGNIYVLR	10.85	949.434	16.4229	17.164	13.5243	17.3559	14.3006
EGW14787.1	Scavenger receptor class A member 5 [Cricetulus griseus]	KTTICITISK	13.42	1165.54	0	14.8914	16.8579	13.0478	15.1751
XP_007074960.1	PREDICTED: LOW QUALITY PROTEIN: hydrocephalus-inducing protein homolog [Panthera tigris altaica]	GSMIIAKSK	4.74	935.209	14.8811	15.0757	14.7493	14.672	0
NP_001277801.1	sodium-dependent phosphate transport protein 2B [Bubalus bubalis]	GLGNITSK	3.69	789.963	14.4667	13.9443	15.2945	13.9186	0
XP_010349833.1	PREDICTED: signal-induced proliferation-associated 1-like protein 2 isoform X1 [Saimiri boliviensis boliviensis]	EDSMEASR	11.87	940.08	13.9241	12.4756	13.573	15.1243	15.331
XP_012807443.1	PREDICTED: ubiquitin carboxyl-terminal hydrolase 49 [Jaculus jaculus]	YMDDHALK	16.61	993.497	14.2901	15.9697	14.6528	12.8976	15.6463
XP_002723919.2	PREDICTED: small conductance calcium-activated potassium channel protein 2 [Oryctolagus cuniculus]	MLLGKMAK	9.91	908.16	16.4342	16.5319	0	14.526	16.4351
XP_008566528.1	PREDICTED: tyrosine-protein phosphatase non-receptor type 13 [Galeopterus variegatus]	DFSSGDTDR	7.54	1000.93	12.8472	15.0838	15.2616	16.1843	0
EDM07129.1	rCG38078 [Rattus norvegicus]	ITGVPK	2.25	614.652	16.4344	16.9042	15.7401	0	15.9558
ELR62501.1	ATP-dependent RNA helicase DHX29 [Bos mutus]	QNNNKGVISGR	11.36	1187.9	12.5654	10.8375	11.7134	0	11.5622
CCQ43023.1	alternative protein CADPS2 [Homo sapiens]	NLPTT	2.81	544.711	14.015	0	19.5533	15.7696	18.4067
XP_012517729.1	PREDICTED: alpha-N-acetylgalactosaminide alpha-2,6-sialyltransferase 1 isoform X1 [Propithecus coquereli]	GVTTAAVPPTK	9.26	1041.74	15.3445	15.7614	15.9418	17.2046	16.3349
XP_016829506.1	PREDICTED: 39S ribosomal protein L34, mitochondrial [Cricetulus griseus]	VWMGLADAWGLPSLQPAR	7.58	1984.21	13.6399	14.8146	14.6964	13.7577	0
XP_007653850.1	PREDICTED: glycine amidinotransferase, mitochondrial [Ornithorhynchus anatinus]	APDPVPK	6.85	724.134	13.9989	13.9673	19.2482	15.7174	0
NP_776123.3	centromere-associated protein E [Mus musculus]	GMEKEEELR	6.87	1119.82	12.0465	12.6588	0	14.582	12.4505
XP_014406638.1	PREDICTED: tetratricopeptide repeat protein 36 [Camelus ferus]	LQGDVAGGMR	15.53	1020.05	15.4318	14.9343	15.2212	15.8653	17.3379
pir||G56978	collagen alpha 1(II) chain - bovine (fragment)	EXGPDP	4.61	671.087	14.609	14.2876	16.2877	14.6433	13.9163
NP_001178367.1	zinc finger protein 382 [Bos taurus]	EYKPDGK	9.1	833.335	15.3525	15.0102	18.0477	15.9375	14.799
XP_011953917.1	PREDICTED: stabilizer of axonemal microtubules 2 isoform X1 [Ovis aries]	IPPAVKAF	4.26	841.973	15.1598	13.8956	15.4795	16.7028	17.3338
WP_016445611.1	type IV-A pilus assembly ATPase PilB [Delftia acidovorans]	IISTYR	6.36	752.077	15.7525	15.7282	15.5326	15.2544	12.0622
XP_017513730.1	PREDICTED: delta-like protein 1 isoform X1 [Manis javanica]	GRTSAS	6.15	579.394	15.6848	13.9761	18.445	14.1757	15.7428
XP_007670982.1	PREDICTED: AFG3-like protein 1 [Ornithorhynchus anatinus]	VQESTV	3.89	663.113	16.6356	15.8185	15.9781	15.9738	16.1008
XP_007478106.1	PREDICTED: serine-rich coiled-coil domain-containing protein 2 isoform X1 [Monodelphis domestica]	HVNAQGTFGK	10.78	1059.38	8.529	13.4134	18.3601	13.6894	14.8149
ELW64977.1	Regulator of nonsense transcripts 2 [Tupaia chinensis]	EASKAPEDK	13.99	975.3	14.6488	13.9719	16.0646	17.0925	17.3847
XP_012785938.1	PREDICTED: trans-3-hydroxy-L-proline dehydratase [Ochotona princeps]	IPGDGNRTR	17.13	984.472	13.0211	13.8889	15.3642	13.5322	13.7224
EAW63487.1	kinesin family member 13B, isoform CRA_b, partial [Homo sapiens]	VEQPKIMTK	10.65	1074.46	15.15	13.6596	0	10.886	14.2175
XP_007525156.1	PREDICTED: AP-5 complex subunit zeta-1 isoform X1 [Erinaceus europaeus]	HVFSLLGGR	14.56	986.325	16.075	14.2772	13.8101	14.1671	14.6988
XP_008004566.1	PREDICTED: protein FAM73B [Chlorocebus sabaeus]	LVAQLRGK	3.84	883.905	16.4538	14.5342	15.8343	15.4445	15.5599
XP_005977980.1	PREDICTED: glutathione reductase-like [Pantholops hodgsonii]	AIDRPRAR	7.33	956.033	15.3258	16.6129	15.2448	15.7423	14.7722
XP_013008152.1	PREDICTED: putative Ras GTPase-activating protein 4B isoform X3 [Cavia porcellus]	TLLLLAKGQR	7.54	1112.47	17.0312	15.9206	15.2929	12.9407	14.0553
XP_004409548.1	PREDICTED: zinc finger protein 518A [Odobenus rosmarus divergens]	VNNSSK	21.5	648.649	14.4674	0	0	16.1319	17.117
XP_007462734.1	PREDICTED: F-box/WD repeat-containing protein 10 [Lipotes vexillifer]	LSNPPVDVK	4.66	968.953	15.1041	0	17.4611	13.9231	15.9492
XP_005388037.1	PREDICTED: metalloreductase STEAP4 isoform X1 [Chinchilla lanigera]	SDVIIVAIHR	9.03	1123.04	17.5848	14.4997	14.625	13.6212	13.368
XP_007664697.1	PREDICTED: tubulin-specific chaperone D [Ornithorhynchus anatinus]	ALHNLTK	11.68	797.176	15.3642	15.9992	19.5729	15.9575	15.4392
XP_004620060.1	PREDICTED: phospholipase B1, membrane-associated-like [Sorex araneus]	RMENNSGINFNEDWK	11.55	1869.23	0	0	15.0461	14.6417	14.9435
WP_004718156.1	MULTISPECIES: hypothetical protein [Acinetobacter]	LAIGDQIR	10.88	884.902	13.912	15.0488	16.2548	16.3866	12.8545
NP_001001786.2	BH3-like motif-containing cell death inducer [Homo sapiens]	YNLGSSAMK	11.39	968.707	14.9055	13.1251	17.9278	16.226	15.3627
XP_008576863.1	PREDICTED: tyrosine 3-monooxygenase isoform X1 [Galeopterus variegatus]	PTPSAATPQAK	11.62	1066.41	12.8438	16.458	14.9943	14.3666	0
XP_003735402.1	PREDICTED: LOW QUALITY PROTEIN: zinc finger protein 469 [Callithrix jacchus]	CADGPSLAPK	10.02	1016.55	17.9511	16.8409	15.4345	14.609	17.419
XP_012590591.1	PREDICTED: coiled-coil domain-containing protein 38 [Condylura cristata]	GTHGEK	11.44	628.079	16.1525	16.4657	13.4724	0	15.8409
XP_005601243.1	PREDICTED: serine/threonine-protein kinase Nek3 isoform X2 [Equus caballus]	ANSLSPLR	4.92	858.489	18.4664	17.5092	14.928	14.5928	17.7373
XP_011846422.1	PREDICTED: HAUS augmin-like complex subunit 8 [Mandrillus leucophaeus]	RWQTPPR	9.23	941.71	13.6408	14.2562	13.607	12.5911	14.3847
XP_004384402.1	PREDICTED: arf-GAP with coiled-coil, ANK repeat and PH domain-containing protein 3 [Trichechus manatus latirostris]	LPAAPDR	3.9	736.886	15.4461	0	15.4613	15.5235	15.0786
NP_001230832.1	uncharacterized protein LOC626802 isoform 1 [Mus musculus]	AFAKSCDLQK	8.83	1167.4	14.504	15.1959	13.6064	12.9694	14.4958
XP_011888573.1	PREDICTED: LOW QUALITY PROTEIN: isobutyryl-CoA dehydrogenase, mitochondrial [Cercocebus atys]	MLGTGXK	6.88	735.686	14.6888	15.8109	14.471	14.3645	16.0312
EPY74654.1	hypothetical protein CB1_001919005 [Camelus ferus]	RSSQDPGLR	7.82	1015.94	13.5341	15.1273	19.3216	15.0593	14.8352
AAA30391.1	H+-ATPase B subunit [Bos taurus]	DSANS	4.48	493.587	17.1397	16.7022	14.7769	16.1271	16.9627
XP_002810069.1	PREDICTED: tetratricopeptide repeat protein 24 [Pongo abelii]	DSGDMK	4.19	652.861	0	17.2161	16.6656	0	15.0575
XP_014411094.1	PREDICTED: LOW QUALITY PROTEIN: olfactory receptor 1361-like [Camelus ferus]	MNYSSSLAFKVR	6.12	1418.42	14.2291	13.9603	14.0237	0	13.005
XP_002723150.3	PREDICTED: serine/arginine repetitive matrix protein 5 [Oryctolagus cuniculus]	TTSVDSAHGR	17.13	1029.9	14.6927	15.2645	15.393	14.3346	14.5904
XP_006887285.1	PREDICTED: uncharacterized protein LOC102855481 [Elephantulus edwardii]	ALPVAPR	13.63	722.184	14.3766	12.5609	14.2101	15.6433	16.941
XP_005979463.1	PREDICTED: claudin-16 [Pantholops hodgsonii]	SHATPR	9.92	669.307	12.9733	14.2916	19.0638	0	15.7326
XP_014959794.1	PREDICTED: vesicular acetylcholine transporter isoform X1 [Ovis aries]	MPSARHR	11.58	854.73	14.4299	14.5942	15.9164	14.2423	14.3008
XP_012041674.1	PREDICTED: methyltransferase-like protein 2A isoform X2 [Ovis aries]	KGLLAD	2.39	618.031	13.1582	15.191	17.2326	14.3917	14.5231
NP_001094386.1	ghrelin O-acyltransferase [Homo sapiens]	VKAASGGFR	7.82	892.504	16.081	0	18.9951	15.5883	14.3156
XP_004782617.1	PREDICTED: transcription factor SPT20 homolog, partial [Mustela putorius furo]	VMAKSPK	4.98	776.904	15.0399	18.121	14.9887	12.6977	15.6014
XP_010858946.1	PREDICTED: protein prenyltransferase alpha subunit repeat-containing protein 1 isoform X4 [Bison bison bison]	LYHCVER	3.29	975.817	13.8754	14.469	16.1545	0	15.1257
XP_008691297.1	PREDICTED: dyslexia-associated protein KIAA0319 homolog [Ursus maritimus]	VAGNSSAGDGPPAAAEKR	11.22	1654.71	0	15.2178	0	12.9158	9.23047
XP_010362613.1	PREDICTED: brain acid soluble protein 1-like [Rhinopithecus roxellana]	KSTDFR	4.89	752.3	0	16.7113	16.3905	15.2715	16.7357
XP_008576309.1	PREDICTED: diacylglycerol kinase beta [Galeopterus variegatus]	MHLDSTK	15.73	831.178	14.1358	14.2323	13.6462	14.3023	14.4362
XP_001362209.1	PREDICTED: neutral alpha-glucosidase AB isoform X1 [Monodelphis domestica]	SLVLSVNAR	11.96	958.396	17.5672	17.7487	15.6825	15.3578	16.6517
XP_014649692.1	PREDICTED: receptor-type tyrosine-protein phosphatase H [Ceratotherium simum simum]	KPAPMDR	6.54	829.386	15.0183	17.1477	14.349	15.401	16.0836
XP_006973828.1	PREDICTED: cell cycle progression protein 1 isoform X1 [Peromyscus maniculatus bairdii]	KPESEGRR	8.5	956.218	15.6358	13.6418	18.052	16.5067	14.4051
XP_011376029.1	PREDICTED: phospholipase D4 [Pteropus vampyrus]	MQPGAGAK	12.76	775.412	14.4359	14.848	13.4667	16.2532	13.7428
XP_007085695.1	PREDICTED: uncharacterized protein LOC102958649 [Panthera tigris altaica]	KDHPVSSALVK	11.87	1180.4	14.618	16.1608	16.9888	15.0313	11.5375
XP_012369938.1	PREDICTED: LOW QUALITY PROTEIN: CMRF35-like molecule 4 [Octodon degus]	TNGSGAEK	3.46	762.361	14.7676	13.7248	16.1345	13.4605	14.5007
XP_014927684.1	PREDICTED: vomeronasal type-1 receptor 4-like [Acinonyx jubatus]	NNVSISMR	7.36	921.241	17.0324	16.6014	14.8226	0	15.6879
XP_017499433.1	PREDICTED: LOW QUALITY PROTEIN: zinc finger protein 345-like [Manis javanica]	SFTNAPVLAVSECIR	10.93	1662.81	15.308	0	15.1629	14.1873	14.7132
XP_010592484.1	PREDICTED: alpha-fetoprotein-like [Loxodonta africana]	SMAAAASK	5.71	752.865	0	18.3482	14.4569	16.2975	15.7552
XP_007937750.1	PREDICTED: zinc finger protein 213 [Orycteropus afer afer]	NVTLGVGLK	6.06	901.319	14.3394	14.514	15.9443	15.8426	15.312
XP_237056.4	PREDICTED: transmembrane protein 131 isoform X1 [Rattus norvegicus]	FHLPVR	3.15	769.555	14.8752	16.4133	15.2155	15.2185	16.9345
XP_001053914.3	PREDICTED: cilia- and flagella-associated protein 53 isoform X1 [Rattus norvegicus]	DWIQHSNR	11.2	1053.82	15.0936	16.4198	18.4007	15.1174	15.5185
XP_008247510.1	PREDICTED: bifunctional epoxide hydrolase 2 [Oryctolagus cuniculus]	EMGGLFVK	2.58	897.121	18.0872	16.835	15.4485	15.995	16.8044
XP_015844021.1	PREDICTED: uncharacterized protein LOC107399711 [Peromyscus maniculatus bairdii]	GKGHTVTEL	10.25	942.72	16.2692	14.9277	16.2217	17.641	17.9516
BAO20225.1	apolipoprotein B, partial [Mus booduga]	GGIDHK	5.83	625.556	17.0686	0	15.3613	14.4332	14.9747
XP_011745449.1	PREDICTED: LOW QUALITY PROTEIN: scaffold attachment factor B1 [Macaca nemestrina]	XAGREK	5.8	656.982	15.6394	15.2617	15.9466	15.1029	14.6378
ELW54956.1	Cytosolic 5'-nucleotidase III-like protein [Tupaia chinensis]	APTPGALR	24.04	782.591	15.5577	0	18.6601	15.5385	15.663
XP_001362173.1	PREDICTED: vam6/Vps39-like protein [Monodelphis domestica]	EVNPTDT	11.65	774.479	11.7954	0	0	14.9982	15.0198
CAA46987.1	C protein [Homo sapiens]	IHSPK	10.78	582.321	16.5456	14.4538	15.2437	15.3437	13.1781
XP_007097789.1	PREDICTED: regulatory factor X-associated protein [Panthera tigris altaica]	RGGGGGSMSK	5.77	894.689	12.8437	16.6756	10.3138	12.8924	12.7779
XP_008506789.1	PREDICTED: non-receptor tyrosine-protein kinase TYK2-like [Equus przewalskii]	NPGAGPSGKK	8.29	913.419	17.2426	16.7434	15.426	16.7349	13.8026
XP_003995389.1	PREDICTED: homeobox protein BarH-like 1 [Felis catus]	GPDQGLR	7	744.084	16.9758	16.932	16.3339	15.7621	15.0627
XP_007475491.1	PREDICTED: NADPH oxidase activator 1 isoform X1 [Monodelphis domestica]	QLGLRYK	8.51	877.362	14.5297	11.5763	13.0845	12.2981	15.3705
OBS80648.1	hypothetical protein A6R68_21143 [Neotoma lepida]	DPXAVFR	4.72	806.505	14.2616	16.8739	15.5352	16.8159	16.7493
XP_004058984.1	PREDICTED: WD repeat-containing protein 70-like, partial [Gorilla gorilla gorilla]	YGITLGK	7.78	750.876	0	16.7743	14.4853	15.8493	15.005
XP_001500661.1	PREDICTED: potassium channel subfamily K member 5 [Equus caballus]	ADGSKGT	7.76	635.308	18.2357	17.913	16.5756	16.7454	15.9395
ACP18760.1	trace amine-associated receptor 4, partial [Talpa europaea]	ESKAT	11.48	535.533	17.483	16.8282	16.826	16.4938	14.5685
XP_005076574.1	PREDICTED: transcription termination factor 2 [Mesocricetus auratus]	GSHPGR	6.6	611.297	20.7203	17.872	20.4546	0	18.0543
XP_004418666.1	PREDICTED: growth/differentiation factor 7 [Ceratotherium simum simum]	GMAGPAR	8.59	675.361	15.6772	14.0934	16.3804	17.745	16.6808
XP_001505281.1	PREDICTED: protein C9orf72 homolog isoform X1 [Ornithorhynchus anatinus]	DVLMSF	5.73	711.591	14.9827	16.6564	15.1384	15.7911	17.1996
XP_005087927.1	PREDICTED: PRAME family member 12-like [Mesocricetus auratus]	MNSPSSFK	10.41	897.577	14.6121	16.0924	16.3874	15.047	14.8039
XP_012497491.1	PREDICTED: myelin regulatory factor-like protein [Propithecus coquereli]	TLRPGAGK	5.33	796.365	16.4718	17.1848	14.4173	16.7155	14.5619
XP_007945182.1	PREDICTED: LOW QUALITY PROTEIN: coiled-coil domain-containing protein 180 [Orycteropus afer afer]	GXPPAAR	11.26	664.619	12.4944	14.323	13.7237	13.2662	11.6033
XP_014949330.1	PREDICTED: LOW QUALITY PROTEIN: fibrinogen C domain-containing protein 1 isoform X1 [Ovis aries]	YGRAPPGPER	10.31	1099.95	14.3895	14.7874	18.1026	15.1967	14.9176
XP_014203053.1	PREDICTED: protein TALPID3 isoform X1 [Pan paniscus]	RQPAQC	7.05	759.078	16.2234	16.2207	0	16.1431	16.1941
EHB04660.1	Polyamine-modulated factor 1-binding protein 1 [Heterocephalus glaber]	EANKDESK	13.55	918.106	17.6964	16.7782	14.7505	16.5445	13.4663
XP_007992814.1	PREDICTED: ADAMTS-like protein 5 isoform X1 [Chlorocebus sabaeus]	GAVTGDGDPGR	13.57	1002.02	15.4523	16.0893	15.874	16.2638	14.7085
XP_008833686.1	PREDICTED: keratin-associated protein 10-3-like isoform X1 [Nannospalax galili]	LSSGQKSSC	13.16	952.729	15.6489	0	18.645	15.7061	0
ELW72108.1	hypothetical protein TREES_T100000061 [Tupaia chinensis]	KAVEQLSK	13.68	903.127	15.2798	15.2928	14.6302	15.1445	15.2227
XP_012507266.1	PREDICTED: LOW QUALITY PROTEIN: glyceraldehyde-3-phosphate dehydrogenase [Propithecus coquereli]	AGAPXSRGAK	15.46	962.272	18.4591	17.1444	15.6453	14.4089	17.9473
XP_006188335.1	PREDICTED: mRNA turnover protein 4 homolog [Camelus ferus]	KCVDMYK	9.69	960.064	16.1998	16.6126	15.8341	13.7539	15.616
XP_004861335.1	PREDICTED: ATP synthase subunit beta, mitochondrial [Heterocephalus glaber]	MLSLVGRVAAASASGALR	5.06	1746.77	14.603	15.785	0	15.2683	14.7687
AAG28416.1	histidine-rich glycoprotein [Mus musculus]	ARGGER	2.37	645.319	10.9009	7.87022	0	6.75765	11.2928
ELK14252.1	Solute carrier family 15 member 4, partial [Pteropus alecto]	GTPASRR	3.78	744.682	16.9164	15.5449	17.2361	14.6491	0
XP_004393079.1	PREDICTED: cytochrome c oxidase subunit 4 isoform 2, mitochondrial [Odobenus rosmarus divergens]	KAGPGMR	4.82	732.583	13.9705	13.1666	18.7123	14.901	13.0204
XP_004651268.1	PREDICTED: band 4.1-like protein 2 isoform X4 [Jaculus jaculus]	ENRATQEK	8.97	975.231	0	15.7435	17.9946	18.7737	15.6758
XP_003131235.1	PREDICTED: CST complex subunit TEN1 isoform X2 [Sus scrofa]	QEGGGSVVK	8.94	860.923	15.6346	17.03	15.444	15.5985	17.4346
CCB84248.1	retinol binding protein 3, interstitial, partial [Tamandua tetradactyla]	ALPAAIRALGDALER	9.97	1536.79	16.4177	0	0	13.7047	0
XP_006169431.1	PREDICTED: LOW QUALITY PROTEIN: uncharacterized protein C3orf18 homolog [Tupaia chinensis]	IPSAKGXK	16.18	830.477	14.1451	0	19.4472	16.1604	15.974
XP_012360061.1	PREDICTED: LOW QUALITY PROTEIN: translin-associated factor X-interacting protein 1 [Nomascus leucogenys]	DVVNXLK	14.22	842.426	15.8637	17.8384	15.6059	15.747	17.4382
XP_014992647.1	PREDICTED: 60S ribosomal protein L36a-like, partial [Macaca mulatta]	AFPVRR	4.52	745.261	15.4087	16.3621	16.7506	15.545	0
XP_016806566.1	PREDICTED: uncharacterized protein LOC107974055 [Pan troglodytes]	VGGLAGERR	11.81	913.406	14.5094	15.9165	14.1423	15.6032	16.1432
XP_006900583.1	PREDICTED: syntaxin-8-like [Elephantulus edwardii]	KSTSCGYR	9.42	958.33	15.1334	15.751	17.0808	15.4211	16.1559
ACA47363.1	Rag1, partial [Rattus villosissimus]	EXGGDVKSV	12.98	848.65	15.639	15.6669	15.6153	14.9938	14.6614
XP_007188781.1	PREDICTED: tyrosine-protein phosphatase non-receptor type 21 isoform X2 [Balaenoptera acutorostrata scammoni]	IRGSTT	8.12	635.574	16.0597	15.9735	17.2217	16.6415	15.4066
XP_014635905.1	PREDICTED: A-kinase anchor protein 6 isoform X2 [Ceratotherium simum simum]	NYSSSPSHVTR	6.65	1233.92	18.3211	0	0	15.3794	0
XP_017526105.1	PREDICTED: vomeronasal type-1 receptor 1-like [Manis javanica]	GPHXHTPK	8.28	886.172	15.3105	16.7604	14.9601	13.8505	13.5998
XP_012603454.1	PREDICTED: glucagon-like peptide 2 receptor [Microcebus murinus]	GDSPGPSHR	9.99	910.21	0	0	18.4106	0	0
XP_003411140.1	PREDICTED: LOW QUALITY PROTEIN: doublesex- and mab-3-related transcription factor A2 [Loxodonta africana]	DLMXDR	13.49	763.095	14.6957	15.8875	16.0175	15.854	16.4965
XP_001363064.1	PREDICTED: tetraspanin-18 [Monodelphis domestica]	VASVYR	5.55	694.825	14.3514	14.9855	14.6736	15.4126	14.5926
ELV11884.1	DNA excision repair protein ERCC-6 [Tupaia chinensis]	APALDPSK	5.62	797.123	15.2693	15.6488	18.2701	16.5397	16.6388
XP_003508595.1	PREDICTED: leucine-rich repeat-containing protein 36 [Cricetulus griseus]	MSRDGYR	2.27	900.852	15.2328	0	19.6181	15.7336	15.208
XP_002927002.1	PREDICTED: osteocalcin [Ailuropoda melanoleuca]	GAAFVSR	17.95	708.381	16.0148	16.9224	16.8931	19.2545	15.7031
EPQ09636.1	E3 ubiquitin-protein ligase TRAF7 [Myotis brandtii]	AGDSGGQV	4.53	691.518	13.6317	15.5645	15.6642	17.1448	17.8083
KFO36003.1	Apolipoprotein B-100 [Fukomys damarensis]	TLESITPAIK	13.78	1073.54	18.81	18.4026	0	14.9619	17.7952
XP_004776421.1	PREDICTED: caspase recruitment domain-containing protein 11 isoform X3 [Mustela putorius furo]	IVSGSPLGSLTR	4.82	1186.23	11.3038	11.5037	10.9953	13.6136	8.09107
EPQ12705.1	Small ubiquitin-related modifier 3 [Myotis brandtii]	QGLSMSQMR	19.06	1052.84	17.5355	16.4482	18.4584	16.7853	0
XP_013010030.1	PREDICTED: basic proline-rich protein-like [Cavia porcellus]	AAAPNGK	1.16	627.82	15.1544	15.2732	15.2581	15.8188	16.9581
XP_015987532.1	PREDICTED: LOW QUALITY PROTEIN: absent in melanoma 1-like protein [Rousettus aegyptiacus]	SVQTVVVRPR	8.87	1141.59	10.8138	11.6302	14.1202	13.5914	14.1952
XP_012009377.1	PREDICTED: uncharacterized protein LOC105610921 isoform X1 [Ovis aries]	QQTGSGAGR	8.27	862.71	13.9865	15.3049	16.2502	15.7549	0
XP_012806548.1	PREDICTED: LOW QUALITY PROTEIN: uncharacterized protein LOC101603843 [Jaculus jaculus]	GSSHSSLSAR	5.28	989.259	13.8793	14.0956	13.3134	11.8164	15.1747
ELW67891.1	High mobility group protein B3 [Tupaia chinensis]	TMSGKK	3.06	666.937	15.3349	16.2975	15.6928	15.3639	0
EAW91085.1	hCG1656369 [Homo sapiens]	TELTAVLNK	7.24	985.038	14.2812	15.0363	15.7963	14.5336	15.2736
DAA16081.1	TPA: biphenyl hydrolase-like [Bos taurus]	HVRGSR	7.21	711.303	15.6641	17.7476	12.9566	15.2219	16.4449
XP_003761960.1	PREDICTED: pyrin isoform X3 [Sarcophilus harrisii]	TIIRSK	2.72	714.089	16.1222	16.479	15.7355	14.751	13.8616
XP_012419236.1	PREDICTED: LOW QUALITY PROTEIN: tetraspanin-10 [Odobenus rosmarus divergens]	TAGTERFPAK	8.46	1078.37	13.8287	13.5012	13.0433	14.2558	14.5813
XP_017652856.1	PREDICTED: endogenous retrovirus group K member 11 Pol protein-like [Nannospalax galili]	LMDTMVDPLK	16.67	1177.73	20.9598	0	20.2064	19.8736	15.2864
XP_004268379.1	PREDICTED: phosducin-like protein 2 [Orcinus orca]	DFGGGGGK	4.66	691.488	14.9167	13.9045	15.0928	15.7824	0
ELK31867.1	Dynein beta chain, ciliary [Myotis davidii]	EDLHTYFK	11.25	1053.5	14.5644	17.4106	16.2419	15.3476	14.3088
XP_008540813.1	PREDICTED: LOW QUALITY PROTEIN: pulmonary surfactant-associated protein C [Equus przewalskii]	AGPSXMNSGSR	6.95	1065.24	13.8665	15.7783	9.8879	12.162	13.7401
XP_005866335.1	PREDICTED: collagen alpha-1(III) chain [Myotis brandtii]	DGTPGTK	19.18	675.395	19.4171	16.7033	19.1766	17.6371	17.3715
EAW84815.1	KIAA0892, isoform CRA_b, partial [Homo sapiens]	MLLLMER	22.35	905.739	14.11	14.7739	14.709	15.4393	15.3222
XP_013839987.1	PREDICTED: LOW QUALITY PROTEIN: striated muscle preferentially expressed protein kinase [Sus scrofa]	AAAPGRAGGSK	3.03	941.864	14.6396	16.009	13.0097	15.0062	14.5265
XP_005961026.1	PREDICTED: WASH complex subunit FAM21-like [Pantholops hodgsonii]	AKPSEPPRK	5.46	1008.9	12.4841	12.8937	15.7405	15.8591	17.7289
XP_013005150.1; XP_003467184.2; XP_013005151.1; XP_013005152.1	PREDICTED: breast cancer type 1 susceptibility protein isoform X1 [Cavia porcellus]	AEAGSDSAK	5.48	835.895	15.0196	15.5945	15.7474	16.9272	17.6643
XP_014314777.1	PREDICTED: LOW QUALITY PROTEIN: metabotropic glutamate receptor 5, partial [Myotis lucifugus]	SAPSTLIPK	12.16	913.778	13.927	14.299	17.8738	14.3046	16.2931
XP_003499686.1	PREDICTED: Werner syndrome ATP-dependent helicase isoform X1 [Cricetulus griseus]	QTGELGTFPK	16.14	1077.46	15.6129	15.9628	16.1302	16.0412	13.2951
XP_007657668.1	PREDICTED: LOW QUALITY PROTEIN: alpha-globin transcription factor CP2-like [Ornithorhynchus anatinus]	HTGPGRGR	5.07	837.066	16.0838	15.5326	15.1255	13.6153	15.4296
XP_012512190.1	PREDICTED: ras and Rab interactor 3 [Propithecus coquereli]	LHAQATAHPQSSAEFK	5.84	1723.22	13.8153	14.5569	16.5709	15.2573	14.4095
XP_004684879.1	PREDICTED: nuclear speckle splicing regulatory protein 1 isoform X1 [Condylura cristata]	CIVQTVVKVK	18.87	1174.5	13.319	9.76225	17.9875	10.1808	13.3851
XP_012391890.1	PREDICTED: leucine-rich repeat and transmembrane domain-containing protein 2 [Orcinus orca]	IKAAVGGER	7.09	900.721	17.2677	17.6872	13.9627	15.9789	15.6204
XP_015393303.1	PREDICTED: uncharacterized protein LOC107179700 [Panthera tigris altaica]	SGPGKTLHK	5.33	924.212	14.7142	12.2167	16.9982	14.855	14.4127
XP_004765295.1	PREDICTED: pleckstrin homology domain-containing family F member 1 [Mustela putorius furo]	ELAACK	11.18	690.067	16.0296	14.7186	18.4966	15.9571	14.2657
ERE74373.1	chitinase-3-like protein 1 [Cricetulus griseus]	MPISAEAR	4.18	875.433	14.6351	0	15.9263	9.70717	16.6337
XP_003416543.1	PREDICTED: mitotic spindle assembly checkpoint protein MAD1 [Loxodonta africana]	DRTGMR	2.19	752.023	15.4581	16.2865	15.0628	15.3761	16.3501
XP_008064309.1	PREDICTED: putative protein FAM71E2, partial [Carlito syrichta]	REVMVGTQETK	8.61	1294.34	15.4484	13.8902	15.2494	14.0068	15.1052
XP_008537915.1	PREDICTED: tudor domain-containing protein 15-like [Equus przewalskii]	SPGGDNEMK	3.56	933.197	15.6367	13.7487	15.421	16.3802	17.7643
KFO35095.1	hypothetical protein H920_03493 [Fukomys damarensis]	LLLLPT	6.69	668.756	15.6601	16.6678	16.4302	0	15.6108
XP_017531286.1	PREDICTED: DNA repair protein XRCC4 isoform X1 [Manis javanica]	ITVNRMER	11.31	1019.46	12.1934	0	17.1385	13.6487	15.9198
XP_003411101.1	PREDICTED: histone H2A deubiquitinase MYSM1 isoform X1 [Loxodonta africana]	ESFSKSYK	9.67	973.876	15.1389	14.4842	14.592	15.5579	15.3037
XP_015454642.1	PREDICTED: LOW QUALITY PROTEIN: zona pellucida-binding protein 2 [Pteropus alecto]	SSESTKK	2.43	767.364	15.1297	18.3338	16.5534	17.3251	15.8021
XP_014643871.1	PREDICTED: sal-like protein 1 isoform X2 [Ceratotherium simum simum]	AAATTRR	1.88	746.2	15.6279	13.0698	15.6504	16.1018	15.6502
AAX42625.1	LOC166867 [synthetic construct]	CSSSL	15.61	554.988	18.2492	17.7546	15.6888	15.2159	16.779
XP_004284599.1	PREDICTED: NAD(P)H-hydrate epimerase [Orcinus orca]	KSASQFTGR	17.01	981.483	12.9699	11.6457	0	2.56908	0
EDL03827.1	interferon (alpha and beta) receptor 1, isoform CRA_c, partial [Mus musculus]	AAARPPK	7	711.293	15.8313	16.3712	16.9094	15.748	15.5009
XP_006900122.1	PREDICTED: NEDD4-like E3 ubiquitin-protein ligase WWP1-like [Elephantulus edwardii]	LYIIFR	13.88	824.915	13.7251	0	0	15.7096	13.5624
XP_007468074.1	PREDICTED: serine/threonine-protein kinase BRSK1 isoform X1 [Lipotes vexillifer]	GAGRAGTK	9.78	718.31	17.9891	15.7662	0	16.8044	15.6064
YP_007625719.1	NADH dehydrogenase subunit 2 (mitochondrion) [Addax nasomaculatus]	LFNSTASMLMTMALAMK	10.36	1892.4	12.2918	17.3451	14.7617	0	13.661
XP_012656759.1	PREDICTED: DNA replication ATP-dependent helicase/nuclease DNA2 [Otolemur garnettii]	LMENTNVSK	8.6	1050.7	16.9311	15.6463	16.0077	14.284	14.5012
CAC88715.1	immunoglobulin heavy chain variable region, partial [Homo sapiens]	GGWYVR	11.97	737.809	0	14.7819	14.6517	14.3829	13.2127
XP_017496620.1	PREDICTED: AF4/FMR2 family member 1 isoform X1 [Manis javanica]	GGSDGAER	10.78	749.246	17.2165	16.5292	16.2433	0	16.2807
XP_003981641.1	PREDICTED: centrosomal protein of 72 kDa isoform X1 [Felis catus]	QSFPAVLR	5	918.735	14.5036	13.0515	15.3457	12.6118	13.5009
ELW67493.1	Testis-expressed sequence 2 protein [Tupaia chinensis]	TSLNGRHAK	12.74	982.908	15.5011	15.6387	18.3448	16.1334	15.6505
XP_007976987.1	PREDICTED: LOW QUALITY PROTEIN: high mobility group protein B1-like [Chlorocebus sabaeus]	DLAAYXTK	18.66	895.363	16.4556	13.0514	0	15.0437	15.9125
XP_008564676.1	PREDICTED: kinocilin [Galeopterus variegatus]	GAEDS	6.98	479.215	16.6498	14.1058	19.2541	15.822	16.8453
NP_001020836.1	coiled-coil domain-containing protein 63 [Rattus norvegicus]	NILKQMEEK	15.5	1148.43	0	14.9363	15.8393	16.8998	15.1675
XP_003901623.1	PREDICTED: LOW QUALITY PROTEIN: olfactory receptor 6J1-like [Papio anubis]	VXGVLEKR	19.03	936.83	16.4252	14.8464	15.518	14.9466	13.6122
XP_012321553.1	PREDICTED: TATA box-binding protein-associated factor RNA polymerase I subunit C isoform X1 [Aotus nancymaae]	LVGAGSCTK	8.02	891.308	15.3697	18.2462	14.1667	15.8599	13.9291
XP_010591533.1	PREDICTED: LOW QUALITY PROTEIN: anoctamin-8 [Loxodonta africana]	AVKVEFGGGTR	8.64	1121.33	13.8841	13.7546	14.5476	12.9196	0
XP_003478938.1	PREDICTED: bcl-2/adenovirus E1B 19 kDa-interacting protein 2-like protein isoform X1 [Cavia porcellus]	GMDKGP	2.94	604.403	14.2944	15.9924	15.5056	14.0741	14.2278
XP_006050037.1	PREDICTED: protein kinase C-binding protein 1-like isoform X4 [Bubalus bubalis]	QPGNAK	2.96	614.818	16.5199	15.9343	16.083	16.0607	15.0555
XP_012664833.1	PREDICTED: RAS protein activator like-3 isoform X1 [Otolemur garnettii]	GLPLAAAGPPGVR	6.28	1175.06	15.1416	10.762	19.2419	14.329	14.9052
ELW70465.1	Serum albumin [Tupaia chinensis]	AYEATLER	9.8	951.887	17.1307	15.9584	14.3783	14.3218	16.0458
OBS82012.1	hypothetical protein A6R68_23998 [Neotoma lepida]	NHTLNSNASK	11.01	1086.23	15.7375	13.6597	15.7221	15.2532	15.0953
OBS67022.1	hypothetical protein A6R68_04435 [Neotoma lepida]	AFSYGK	3.37	673.318	15.5536	18.0116	15.0552	15.0299	15.1358
XP_004063660.1	PREDICTED: beta-parvin isoform 2 [Gorilla gorilla gorilla]	HPPAVLVCR	15.93	1050.31	14.9506	17.9125	15.4284	17.2979	15.9922
BAD96485.1	ring finger protein 8 isoform 1 variant, partial [Homo sapiens]	HEAVMNVK	11.81	942.722	14.5903	16.5087	13.2822	14.3079	14.2082
ELK27745.1	Raftlin-2 [Myotis davidii]	INEASK	5.64	662.692	16.5474	17.255	15.6011	16.0191	15.378
ELK32951.1	SH3 domain and tetratricopeptide repeat-containing protein 1 [Myotis davidii]	VDEEALR	5.75	830.964	16.6505	14.7327	15.434	15.3105	15.1994
XP_013964525.1	PREDICTED: coiled-coil domain-containing protein R3HCC1L isoform X2 [Canis lupus familiaris]	MTMGSK	10.38	670.957	15.2314	15.0741	15.363	16.4273	15.6512
ELW48749.1	Non-POU domain-containing octamer-binding protein [Tupaia chinensis]	YGKTGK	8.2	654.03	17.8293	17.4853	15.6389	16.3056	15.9213
XP_003275397.1	PREDICTED: macrophage-expressed gene 1 protein [Nomascus leucogenys]	KAYQAIEER	9.88	1106.61	16.7898	0	16.8112	16.8449	17.9313
AKD41308.1	anti-HIV-1 immunoglobulin heavy chain variable region, partial [Homo sapiens]	GSLIVVSA	12.15	745.399	16.3098	16.3784	15.2106	16.2554	16.1213
XP_005207116.1	PREDICTED: alpha-2-macroglobulin-like protein 1 isoform X4 [Bos taurus]	AFVPLK	8.94	675.572	16.1629	15.8666	15.253	16.4747	15.664
AFJ54490.1	mitochondrial oxoglutarate dehydrogenase-like protein, partial [Rhinolophus sinicus]	TPGQVXR	7.6	754.561	15.8992	16.08	16.4674	16.6054	15.5473
XP_001369249.1	PREDICTED: peroxisomal acyl-coenzyme A oxidase 1 isoform X2 [Monodelphis domestica]	KSATMVK	9.47	780.743	16.0929	17.7471	14.7125	15.6698	15.0231
XP_007952264.1	PREDICTED: testis-specific Y-encoded-like protein 4 [Orycteropus afer afer]	VEKGAIVPK	10.32	941.241	15.0507	15.2748	18.7829	16.5696	16.6572
XP_006985888.1	PREDICTED: uncharacterized protein KIAA1107 homolog isoform X1 [Peromyscus maniculatus bairdii]	VAANGQK	6.28	686.855	16.4076	16.5902	15.2328	14.8226	0
XP_008573900.1	PREDICTED: LOW QUALITY PROTEIN: uncharacterized protein C19orf55 homolog [Galeopterus variegatus]	VKATHPQAK	12.93	978.583	17.2274	14.4147	15.1963	15.8696	15.8226
XP_005362032.1	PREDICTED: zinc finger protein 292 [Microtus ochrogaster]	RDYCKPLDR	8.39	1221.43	0	0	15.9197	0	17.529
XP_011885639.1	PREDICTED: putative golgin subfamily A member 6C [Cercocebus atys]	INIIII	18.77	698.633	18.7765	16.7181	17.021	15.748	18.0358
XP_008530076.1	PREDICTED: LOW QUALITY PROTEIN: ankyrin repeat domain-containing protein 2, partial [Equus przewalskii]	ASVVPR	7.53	628.492	19.0193	16.3909	18.5896	17.5082	16.1955
XP_003503365.1	PREDICTED: histone acetyltransferase KAT6A isoform X2 [Cricetulus griseus]	ADIPKGR	2.81	757.243	13.3449	16.0603	13.0744	0	15.0557
XP_012494699.1	PREDICTED: disintegrin and metalloproteinase domain-containing protein 33 [Propithecus coquereli]	GPGDKR	3.19	629.819	14.2668	14.5893	15.5296	16.7959	17.8762
XP_014337014.1	PREDICTED: LOW QUALITY PROTEIN: rootletin [Bos mutus]	STGETGKK	8	807.321	16.7895	14.9782	15.9275	15.3838	16.557
XP_005663961.1	PREDICTED: LOW QUALITY PROTEIN: zinc finger and BTB domain-containing protein 39 [Sus scrofa]	AMPCQGCXK	2.95	1054.52	15.7715	18.0963	15.1191	17.1599	15.6351
XP_012405426.1	PREDICTED: zinc finger protein 721-like [Sarcophilus harrisii]	AFGDSEALK	13.2	937.252	15.1957	16.6099	15.8493	15.3202	0
XP_012928637.1	PREDICTED: LOW QUALITY PROTEIN: zinc finger protein with KRAB and SCAN domains 3-like [Heterocephalus glaber]	EDAVAADR	8.76	846.321	14.8349	15.6296	16.0765	15.225	15.0659
OBS76644.1	hypothetical protein A6R68_16883, partial [Neotoma lepida]	XGDSFGK	5.44	737.55	15.8075	18.2646	14.5193	16.2318	13.1808
XP_011361352.1	PREDICTED: retinoschisin [Pteropus vampyrus]	TMETSNR	8.67	855.262	13.7049	15.1057	18.7038	0	15.1154
XP_010382881.1	PREDICTED: fatty acyl-CoA reductase 2-like [Rhinopithecus roxellana]	CPEGAGVRGR	12.34	1059.64	12.7867	12.1917	14.1487	16.2928	16.5582
XP_004709069.1	PREDICTED: uncharacterized protein C11orf70 homolog isoform X1 [Echinops telfairi]	HSGHIVK	6	776.985	0	12.5481	14.2695	0	14.7674
XP_011729742.1	PREDICTED: LOW QUALITY PROTEIN: RAD50-interacting protein 1 [Macaca nemestrina]	XNWPNT	8.53	767.946	15.6975	0	14.4642	15.506	15.0281
XP_016016380.1	PREDICTED: transcription termination factor 2 isoform X1 [Rousettus aegyptiacus]	ETEGTHGR	2.82	885.888	13.8101	15.9238	14.662	14.5107	14.5833
EFB20562.1	hypothetical protein PANDA_001691, partial [Ailuropoda melanoleuca]	KGPNADS	11.84	688.422	16.3654	15.5799	15.2393	16.6105	15.0442
KFO30323.1	hypothetical protein H920_08252 [Fukomys damarensis]	TMAMRR	7.73	782.004	15.5675	14.7379	15.2113	0	15.3815
XP_010599881.1	PREDICTED: LOW QUALITY PROTEIN: uncharacterized protein LOC104847141 [Loxodonta africana]	AVSRAMR	7.32	807.301	16.338	14.5243	17.1652	13.6639	15.7497
XP_011962878.1	PREDICTED: type-2 angiotensin II receptor [Ovis aries]	ANFSLATISK	14.87	1051.98	13.601	17.6464	14.3566	16.8722	15.282
XP_016010362.1	PREDICTED: LOW QUALITY PROTEIN: MAGE-like protein 2 [Rousettus aegyptiacus]	LPXPQVRAAPQMR	14.11	1459.82	16.198	18.36	12.4861	13.0564	15.5277
ELK19512.1	Endothelin-2 [Pteropus alecto]	DISAAKIR	11.99	874.452	15.8956	17.9735	13.5071	0	15.1155
XP_014927779.1	PREDICTED: leucine-rich repeat-containing protein 66 isoform X1 [Acinonyx jubatus]	ASGPPEDK	12.65	799.285	17.4187	14.7143	14.8088	15.3468	13.3823
XP_007656225.1	PREDICTED: telomeric repeat-binding factor 1 [Ornithorhynchus anatinus]	EAEEVLER	11.58	973.728	17.7908	16.3111	17.1461	15.781	15.8472
XP_015979546.1	PREDICTED: 60S ribosomal protein L14 [Rousettus aegyptiacus]	DTAAAAAAK	10.8	789.09	15.1555	14.6882	14.9335	0	15.7103
XP_011232128.1	PREDICTED: LOW QUALITY PROTEIN: putative 2-oxo-4-hydroxy-4-carboxy-5-ureidoimidazoline decarboxylase [Ailuropoda melanoleuca]	VIVPKNAHIPK	7.5	1216.09	11.7854	11.6812	17.7986	14.1023	13.1806
XP_007654636.1	PREDICTED: RING finger protein 112-like [Ornithorhynchus anatinus]	DDSEMEPR	7.08	992.576	0	16.8092	13.8361	14.7594	15.3266
XP_004320640.1	PREDICTED: ataxin-10-like, partial [Tursiops truncatus]	LTGNLCYK	10.3	968.357	13.3671	12.3457	13.8943	14.5044	12.3022
XP_016076633.1	PREDICTED: coiled-coil domain-containing protein 185, partial [Miniopterus natalensis]	QLRATMGQK	5.38	1033.39	17.1533	18.8029	16.4998	16.6954	14.0743
XP_008047803.1	PREDICTED: olfactory receptor 1G1-like [Carlito syrichta]	RVLHIS	7.63	724.521	15.6316	18.5281	16.4499	15.4292	15.3957
ADL57428.1	MHC class II antigen, partial [Tupaia belangeri]	GAVDTY	4.38	626.757	13.579	14.8156	16.7898	13.2576	16.3207
XP_004473113.1	PREDICTED: acidic mammalian chitinase [Dasypus novemcinctus]	GKLLILAGLALLLQLGTATK	6.25	2007.48	17.8068	0	16.0492	0	15.1341
XP_010634532.1	PREDICTED: renin receptor [Fukomys damarensis]	GPPKASGSGR	11.22	913.401	18.0603	17.1503	15.8844	15.7829	15.318
XP_008768036.1	PREDICTED: uncharacterized protein LOC102553456 [Rattus norvegicus]	GPRAGSER	7.97	829.177	15.9114	18.105	14.2572	15.5686	14.211
EHB04097.1	Calmin [Heterocephalus glaber]	SGLAFLAVVK	13.05	1004.7	13.5768	15.0879	15.0202	0	12.4045
OBS66841.1	hypothetical protein A6R68_04612 [Neotoma lepida]	IXMEMR	17.64	811.114	14.2455	16.8689	17.3076	15.6085	0
EHB03898.1	Ankyrin repeat domain-containing protein 34C [Heterocephalus glaber]	VDLRSTK	17.68	818.413	15.1319	15.1103	15.7032	14.2776	14.206
XP_006084650.1	PREDICTED: tyrosine-protein phosphatase non-receptor type 13 isoform X6 [Myotis lucifugus]	KSATSTPK	9.05	819.564	14.5952	14.9734	13.8173	15.1819	15.2788
ELK00601.1	40S ribosomal protein S7 [Pteropus alecto]	IVKPNGK	14.42	754.843	14.3434	15.9207	18.6209	15.7085	15.8817
XP_010596925.1	PREDICTED: target of Nesh-SH3 [Loxodonta africana]	KLPNTDCK	7.72	976.317	16.6493	15.059	14.7309	14.6598	14.9659
XP_007485108.1	PREDICTED: protein arginine N-methyltransferase 6 [Monodelphis domestica]	DFRMGD	10.85	755.668	15.3825	15.1092	15.6672	15.5967	13.7554
XP_008054458.1	PREDICTED: microtubule-associated serine/threonine-protein kinase 4, partial [Carlito syrichta]	TSVGATR	4.56	690.541	16.7817	16.4534	15.4246	15.8056	15.4549
XP_011768070.1	PREDICTED: mucin-3A-like, partial [Macaca nemestrina]	RTSMNNTSSA	13.59	1068.41	13.7231	0	0	0	15.5647
XP_007651665.1	PREDICTED: TAF5-like RNA polymerase II p300/CBP-associated factor-associated factor 65 kDa subunit 5L [Cricetulus griseus]	TAEISSDSK	15	937.31	16.1192	15.3388	15.6082	14.265	15.5047
XP_008583080.1	PREDICTED: metabotropic glutamate receptor 5, partial [Galeopterus variegatus]	ATMSRVTR	7.84	937.848	17.5515	17.6846	15.2137	15.3555	15.907
AAD03707.1	monoclonal antibody 13C8 immunoglobulin heavy chain variable region, partial [Mus musculus]	TYYPDTXK	11.42	1002.31	17.0644	15.4392	16.1174	15.8668	17.1136
XP_014651779.1	PREDICTED: LOW QUALITY PROTEIN: putative olfactory receptor 2W6 [Ceratotherium simum simum]	XKEAMEK	2.39	910.677	14.2238	14.8263	15.3022	14.3581	15.1264
AAA58669.1	HRX [Homo sapiens]	RGLGGXPR	16.42	824.738	0	0	0	15.4463	16.5416
XP_017819237.1	PREDICTED: uncharacterized protein LOC108588013 [Callithrix jacchus]	HGPGSARR	11.9	838.001	17.6788	16.3494	15.7325	15.0855	15.6346
XP_007472489.1	PREDICTED: stAR-related lipid transfer protein 9 isoform X1 [Monodelphis domestica]	NNHSKSPLTK	19.47	1125.65	15.6386	15.5891	15.5573	19.3173	15.9606
XP_015444147.1	PREDICTED: mucin-6 [Pteropus alecto]	LTNSRPR	8.99	840.403	13.7456	14.8071	18.9143	0	0
XP_007520661.1	PREDICTED: flap endonuclease GEN homolog 1 [Erinaceus europaeus]	AKQSSQK	4.15	775.467	15.4715	14.2511	17.2549	16.7405	14.0419
KFO26219.1	Leukocyte antigen CD37 [Fukomys damarensis]	EGCAKSLR	9.5	920.009	12.8402	14.6567	15.8185	12.7905	15.0361
XP_012643511.1	PREDICTED: zinc finger protein 264 [Microcebus murinus]	GSAEPPR	10.38	713.092	13.0534	12.171	13.9258	11.7951	13.4424
XP_004626988.1	PREDICTED: protein FAM71A [Octodon degus]	GKISSFLR	6.4	908.821	14.7131	16.7792	17.4472	15.837	16.4663
AAH25520.1	Nln protein, partial [Mus musculus]	GLNAS	9.28	462.294	14.9125	14.7245	15.2259	15.4251	16.2049
NP_001308047.1	coiled-coil domain-containing protein 115 isoform b [Homo sapiens]	QLEPGAA	4.94	686.208	19.6815	18.2637	16.3339	15.0227	19.1586
ELW68580.1	60S ribosomal protein L32 [Tupaia chinensis]	RPSGRPAR	5.3	896.224	14.916	15.306	13.1906	15.7896	16.1816
XP_002718466.1	PREDICTED: 28S ribosomal protein S16, mitochondrial [Oryctolagus cuniculus]	VHLTALLCK	14.75	1054.3	14.0118	12.9201	13.6092	14.2671	0
XP_012519689.1	PREDICTED: EF-hand calcium-binding domain-containing protein 6-like, partial [Propithecus coquereli]	HVLNSMVAK	4.12	997.697	17.1999	13.8963	14.8025	14.0016	15.6958
XP_012384638.1	PREDICTED: leukocyte immunoglobulin-like receptor subfamily A member 5 isoform X1 [Dasypus novemcinctus]	AGAADPEAK	15.94	830.733	17.5642	13.7602	12.6359	17.0859	17.027
XP_008841064.1	PREDICTED: erythroid membrane-associated protein [Nannospalax galili]	SRSSCTR	22.68	855.634	14.619	16.086	15.9002	17.0142	16.0769
XP_010340085.1	PREDICTED: LOW QUALITY PROTEIN: homeobox protein ARX [Saimiri boliviensis boliviensis]	VEASNPDESN	8.97	1060.74	15.0273	15.0416	14.5238	14.5042	17.5687
XP_004028796.1	PREDICTED: ly6/PLAUR domain-containing protein 8 [Gorilla gorilla gorilla]	TLGGVMFRK	11.27	1026.26	18.5645	16.8109	15.5828	16.5256	15.0747
XP_001514003.3	PREDICTED: plasminogen activator inhibitor 2 [Ornithorhynchus anatinus]	ASDMFR	17.86	726.446	15.8025	14.0882	0	13.947	12.1151
XP_007666035.1	PREDICTED: isopentenyl-diphosphate Delta-isomerase 1 [Ornithorhynchus anatinus]	CNGSSSSR	7.82	855.06	17.0019	16.3723	0	15.4161	15.7277
XP_003922371.1	PREDICTED: cartilage acidic protein 1 [Saimiri boliviensis boliviensis]	MAPSADLGMSR	7.94	1151.96	0	11.7892	13.5563	0	15.8549
XP_003409036.1	PREDICTED: proto-oncogene FRAT1 [Loxodonta africana]	VLVPSS	3.28	601.318	14.7343	14.9029	15.7176	15.6771	18.2523
EPQ17970.1	N-acetylgalactosaminyltransferase 7 [Myotis brandtii]	GMGSVQK	14.47	707.985	18.4448	15.6148	17.5307	0	15.1775
XP_004742359.1	PREDICTED: dynein heavy chain 6, axonemal [Mustela putorius furo]	KGASAAEK	5.99	761.073	16.176	15.4194	15.4263	15.9316	14.7051
XP_007956955.1	PREDICTED: G-protein coupled receptor-associated sorting protein 2-like [Orycteropus afer afer]	GHKVGK	9.01	626.446	14.8249	15.439	18.634	14.1551	15.2692
NP_001026871.1	5'-nucleotidase domain-containing protein 3 [Homo sapiens]	AATAAALR	8.07	744.309	16.6736	14.29	0	16.5709	14.9854
ABH01162.1	glutamate receptor, metabotropic 1, partial [Macaca fascicularis]	GEGST	1.63	449.22	0	12.5188	12.2634	11.1437	15.3716
XP_016080826.1	PREDICTED: LOW QUALITY PROTEIN: E3 ubiquitin-protein ligase TRIM39-like, partial [Ornithorhynchus anatinus]	RGDVGASER	15	945.448	14.1197	14.1708	14.6567	13.4862	13.9933
XP_014701697.1	PREDICTED: one cut domain family member 2 [Equus asinus]	QDGNICATSASLDLR	11.27	1620.18	16.5809	15.8498	14.7131	14.8359	0
XP_006767684.1	PREDICTED: interferon alpha-inducible protein 27-like protein 1 [Myotis davidii]	DFSSTAVK	7.19	853.917	0	14.0017	12.8948	0	14.125
XP_008142555.1; XP_008142556.1	PREDICTED: actin-binding LIM protein 1 isoform X1 [Eptesicus fuscus]; PREDICTED: actin-binding LIM protein 1 isoform X2 [Eptesicus fuscus]	QYTKTEEK	15.35	1023.21	16.4208	14.6998	18.3825	13.794	15.3441
CAH92750.1	hypothetical protein, partial [Pongo abelii]	KELTNS	5.46	692.4	18.9439	16.0958	18.5505	17.0385	16.5061
XP_003263021.1	PREDICTED: zinc finger protein 19 isoform X1 [Nomascus leucogenys]	AAMPLKAR	18.58	874.569	14.5061	14.2257	15.4987	17.0158	17.416
NP_001264993.1	metabotropic glutamate receptor 1 isoform alpha precursor [Homo sapiens]	IARILAGSK	23.3	928.844	15.8871	16.8255	15.4106	16.3032	16.4415
XP_005604092.1	PREDICTED: oocyte zinc finger protein XlCOF19-like [Equus caballus]	CRDCCK	12.44	897.887	14.9816	16.7188	15.176	15.3937	0
XP_003825725.1	PREDICTED: putative PIP5K1A and PSMD4-like protein [Pan paniscus]	VFMEEQR	6.62	953.96	10.0176	14.0614	13.724	13.9495	0
XP_012502610.1	PREDICTED: dentin sialophosphoprotein [Propithecus coquereli]	AEPGNK	9.13	614.83	15.3065	15.3198	14.8188	16.761	15.9097
XP_012903348.1	PREDICTED: collagen alpha-3(IV) chain isoform X1 [Mustela putorius furo]	RGEAGPK	9.51	715.496	15.5552	15.8215	15.1406	15.3394	16.3158
XP_004657111.1	PREDICTED: uncharacterized protein C9orf152 homolog [Jaculus jaculus]	NLGLYGRT	4.71	894.311	14.3003	16.0682	17.6465	15.9258	14.2568
XP_008965388.1	PREDICTED: rootletin [Pan paniscus]	TREIVTR	13.72	873.976	14.6408	15.5135	16.5065	16.7752	0
XP_012405354.1	PREDICTED: inward rectifier potassium channel 13 [Sarcophilus harrisii]	APVLTQKR	11.96	913.469	14.4807	14.9464	17.9977	15.5715	13.9818
XP_005008293.1	PREDICTED: RNA-binding protein 12B [Cavia porcellus]	GPPDDDFR	9.71	918.18	15.1885	17.187	14.0726	14.8753	16.8237
XP_004701858.1	PREDICTED: tubulin alpha-4A chain [Echinops telfairi]	MGFGTRR	9.47	825.705	14.9872	0	13.4226	15.7748	17.1415
XP_012367852.1	PREDICTED: putative sodium-coupled neutral amino acid transporter 10 [Nomascus leucogenys]	LEQVPVPDPAR	12.22	1221.91	19.6266	18.1998	0	19.2243	18.8416
XP_007516229.1	PREDICTED: choline transporter-like protein 1 [Erinaceus europaeus]	ELKPMTK	9.08	862.477	16.8317	16.4558	18.769	0	14.4726
XP_011354354.1	PREDICTED: disintegrin and metalloproteinase domain-containing protein 1a-like [Pteropus vampyrus]	MSVVAAVR	4.82	849.438	15.2195	17.6485	15.3092	15.1171	12.7771
XP_007642582.1	PREDICTED: thymocyte nuclear protein 1 isoform X1 [Cricetulus griseus]	GVDMKFSIEDLK	11.67	1398.58	11.1996	13.2217	11.2688	0	0
XP_004279042.1	PREDICTED: lysine-specific demethylase 5A [Orcinus orca]	QCVSHYR	7.2	949.182	0	18.55	15.5935	15.6031	14.936
NP_001006952.1	collagen alpha-1(II) chain precursor [Canis lupus familiaris]	ADQAAGDLR	11.16	916.288	14.3626	13.1742	0	15.1504	16.3855
XP_008059937.1	PREDICTED: 2'-5'-oligoadenylate synthase 3 [Carlito syrichta]	KAVDVILR	3.57	913.009	15.7132	11.9451	18.896	15.8374	16.152
ELK31598.1	Zinc finger protein 592 [Myotis davidii]	GXSEAHRR	6.43	883.915	13.732	16.7367	13.4023	14.0509	15.1516
XP_003927503.1	PREDICTED: fibroblast growth factor-binding protein 1 [Saimiri boliviensis boliviensis]	RRPGNK	9.39	728.513	18.1813	0	16.2069	0	18.1348
XP_011789793.1	PREDICTED: ER lumen protein-retaining receptor 2, partial [Colobus angolensis palliatus]	PGISGK	10.28	557.394	16.7663	19.3988	14.7132	16.6343	15.9828
XP_014644246.1	PREDICTED: ras-responsive element-binding protein 1 isoform X1 [Ceratotherium simum simum]	AASLGSPK	8.89	729.973	16.533	16.5659	14.4684	13.6367	15.2283
EHB02058.1	T-cell differentiation antigen CD6 [Heterocephalus glaber]	LVGGGSACAGR	3.74	1004.33	10.8759	15.5863	16.9697	14.5528	8.9002
XP_004652652.1	PREDICTED: ran-binding protein 3-like, partial [Jaculus jaculus]	EKQTFK	8.73	780.884	16.0053	15.0926	18.7811	15.6469	15.2459
XP_004638677.1	PREDICTED: protein Wnt-10b [Octodon degus]	VVGSALK	11.49	673.247	15.4318	16.8999	15.1546	15.9561	14.9128
WP_012206944.1	6-aminohexanoate-dimer hydrolase [Delftia acidovorans]	IFDKAVLDDIAR	10.15	1376.42	18.6096	0	16.7757	15.28	0
XP_004701442.1	PREDICTED: nucleolar RNA helicase 2 [Echinops telfairi]	KPPFLK	7.67	730.105	14.6247	15.5966	18.563	16.1665	16.4842
BAE20521.1	unnamed protein product, partial [Mus musculus]	GRSTMNR	12.83	821.974	16.2965	18.1852	15.7069	15.8226	15.0328
AER25300.1	BRCA1, partial [Dyacopterus spadiceus]	NPSPXSHTK	2.95	1027.02	14.002	14.5417	18.856	16.0418	14.7583
XP_005960996.1	PREDICTED: LOW QUALITY PROTEIN: AN1-type zinc finger protein 4 [Pantholops hodgsonii]	XIGFHLR	3.74	854.588	15.5265	14.882	18.7553	15.5665	16.0762
XP_017749088.1	PREDICTED: LOW QUALITY PROTEIN: homeobox protein HMX1 [Rhinopithecus bieti]	ASLRASSPAR	12.52	1014.3	15.1136	14.8297	15.2927	16.1298	14.2605
EPQ19013.1	hypothetical protein D623_10015159 [Myotis brandtii]	AGPSLCVPPTK	8.03	1126.83	14.0973	13.3252	14.0784	15.9098	17.8577
XP_013844400.1	PREDICTED: LOW QUALITY PROTEIN: butyrophilin subfamily 1 member A1-like [Sus scrofa]	NLSPAXVVRR	9.83	1082.83	13.5972	0	16.2569	0	18.1423
XP_006994316.1	PREDICTED: vomeronasal type-1 receptor 4-like [Peromyscus maniculatus bairdii]	AFGMER	5.48	725.635	14.0058	18.4333	14.3132	16.3462	15.8807
NP_001253589.1	porphobilinogen deaminase [Macaca mulatta]	FSHLEFR	3.64	935.075	13.6465	0	12.9828	15.7273	16.7498
q1	NSL1, MIND kinetochore complex component, homolog (S. cerevisiae) [Homo sapiens]	INLDT	6.65	575.419	16.2644	15.674	14.0583	0	14.4164
EFB13601.1	hypothetical protein PANDA_017897 [Ailuropoda melanoleuca]	DTLVDRVSCGWDHSQR	5.22	1930.84	14.2709	0	14.708	17.8994	0
XP_006921384.1	PREDICTED: inactive phospholipase C-like protein 1 [Pteropus alecto]	YMVSRSK	12.66	886.327	15.2983	17.7741	16.066	14.1662	14.5002
XP_010592973.1	PREDICTED: WD repeat-containing protein 44 [Loxodonta africana]	DEDPEVLNK	17	1059.08	16.3137	17.6823	14.4001	17.8239	14.5694
ELR50710.1	Coronin-1B [Bos mutus]	IENGDA	2.38	619.011	15.1916	16.2531	14.2701	13.7757	15.6162
XP_012583546.1	PREDICTED: LOW QUALITY PROTEIN: filensin [Condylura cristata]	NGLDRXR	5.55	828.283	18.485	16.3594	15.8506	16.7676	0
XP_013853376.1	PREDICTED: LOW QUALITY PROTEIN: cat eye syndrome critical region protein 2 [Sus scrofa]	ADTVAAK	6.55	674.751	16.9472	19.0921	14.8909	15.1839	15.7521
XP_006983435.1	PREDICTED: probable helicase senataxin isoform X2 [Peromyscus maniculatus bairdii]	KSTLINNTIK	15.03	1132.12	12.0755	12.4106	16.0047	14.1991	16.7269
XP_005891650.1	PREDICTED: uncharacterized protein LOC102277568 [Bos mutus]	VPGTGRR	11.29	742.315	16.2255	16.3638	17.3007	15.9446	15.6882
XP_007126647.1	PREDICTED: membrane-bound transcription factor site-2 protease-like isoform X1 [Physeter catodon]	HSGQGR	12.69	641.558	15.9837	15.1775	14.827	15.4059	15.8319
XP_003262484.1	COMM domain-containing protein 1 [Nomascus leucogenys]	VDGKSQSR	10.29	876.146	18.3802	15.8945	15.1436	15.8469	15.7553
AFJ72216.1	homeobox A3, partial [Myotis laniger]	TSGSSS	3.67	525.248	15.8034	18.6001	14.9889	16.3076	15.4537
XP_010373816.1	PREDICTED: LOW QUALITY PROTEIN: AP-1 complex-associated regulatory protein-like [Rhinopithecus roxellana]	EXLQEGKLR	8.33	1074.21	11.3319	13.2624	11.3602	13.1424	12.4528
EPQ09026.1	FERM domain-containing protein 3 [Myotis brandtii]	GIPLPK	1.04	625.004	13.013	0	13.7663	15.3937	15.2864
ELW68121.1	Lysosomal-trafficking regulator [Tupaia chinensis]	GMLIFR	20.24	736.383	19.5014	15.4712	18.5522	17.6782	15.5806
XP_005971352.1	PREDICTED: protein tumorous imaginal discs, mitochondrial-like [Pantholops hodgsonii]	GMPVLR	10.71	673.298	15.6798	14.9776	18.2247	16.0931	14.6172
XP_012585627.1	PREDICTED: ankyrin repeat domain-containing protein 35 isoform X1 [Condylura cristata]	ITATLAEGR	19.94	932.73	17.5158	15.1283	16.0785	16.049	16.3036
XP_003421051.1	PREDICTED: protein-glutamine gamma-glutamyltransferase K [Loxodonta africana]	DRGSSSGGR	11.8	877.53	14.8235	0	15.7094	16.4246	15.0802
XP_012519438.1	PREDICTED: DEP domain-containing protein 4 [Propithecus coquereli]	NGPGSK	5.75	560.02	13.8433	14.4321	13.0313	16.1463	18.0953
XP_004635725.1	PREDICTED: cystatin-12 [Octodon degus]	DVGHRK	6.84	711.272	13.6047	16.334	13.3342	14.8377	14.3521
XP_017911778.1	PREDICTED: coiled-coil domain-containing protein 168 [Capra hircus]	AHATAVR	6.62	725.616	14.8147	15.0739	16.0884	13.7162	14.564
AAB26806.1	Notch neurogenic protein homolog {EST00259} [human, Peptide Partial, 141 aa]	MPTSGNMGR	4.31	967.01	18.5024	17.2737	15.5322	14.8209	13.7559
ELR46079.1	Ankyrin repeat and LEM domain-containing protein 1 [Bos mutus]	RLDTSPSGPPNVMLNSTTLGTGDGK	19.13	2530.76	11.8199	18.0856	11.6837	0	14.4931
XP_008695292.1	PREDICTED: protein CCSMST1 [Ursus maritimus]	QDVGEGLR	7.21	872.212	16.1524	17.5345	0	16.1131	14.7593
XP_004851220.1	PREDICTED: neuropilin-2 isoform X1 [Heterocephalus glaber]	GGDSSTAVEAR	6.98	1049.29	15.6122	17.9256	14.4131	0	0
XP_004617604.1	PREDICTED: cell migration-inducing and hyaluronan-binding protein [Sorex araneus]	VASTGVR	7.09	689.716	14.5508	13.8436	18.3714	14.8225	0
ELV12691.1	Phosphatidylinositol 3-kinase regulatory subunit gamma [Tupaia chinensis]	TMTAAGSSSK	5.43	954.629	14.9262	15.2318	14.4636	14.1893	14.6929
XP_012373519.1	PREDICTED: myb-related protein B [Dasypus novemcinctus]	MLPGRYVPGGGVGAR	16.69	1503.97	0	16.867	0	0	0
XP_017909933.1	PREDICTED: protein CASC5 [Capra hircus]	VEKPVGR	7.92	783.655	15.7705	19.8888	16.0671	19.0396	17.4946
XP_004849712.1	PREDICTED: akirin-1-like isoform X1 [Heterocephalus glaber]	LTSYVS	11.91	668.313	17.0113	14.0551	16.1086	16.0761	15.2374
XP_003781166.1	PREDICTED: spondin-1 [Otolemur garnettii]	RLAPAPLR	5.56	893.901	15.8638	15.5221	19.2967	16.0754	14.9875
XP_017506612.1	PREDICTED: LOW QUALITY PROTEIN: uncharacterized protein LOC108391508 [Manis javanica]	HPRPRHPR	12.15	1053.74	14.8707	15.2929	18.4687	16.5956	16.4366
XP_004582275.1	PREDICTED: DNA-binding protein Ikaros isoform X1 [Ochotona princeps]	AASAER	8.2	603.36	15.204	18.6867	16.187	15.7689	16.2557
XP_007490307.1	PREDICTED: zinc finger protein 260-like isoform X1 [Monodelphis domestica]	AFTEKR	11.14	749.161	17.2627	12.8377	19.0017	14.8866	18.0304
EAW86282.1; CCQ43229.1	PRP18 pre-mRNA processing factor 18 homolog (yeast), isoform CRA_c [Homo sapiens]; alternative protein PRPF18 [Homo sapiens]	MMLIFR	16.21	809.421	16.8373	15.7489	15.7658	16.0388	15.4979
XP_008568664.1	PREDICTED: protein FAM216A [Galeopterus variegatus]	EGLKAGYASK	5.67	1024.51	14.8897	13.7495	18.9976	13.8915	10.3332
XP_002753124.2	PREDICTED: IQ domain-containing protein D isoform X1 [Callithrix jacchus]	QQRADFR	21.82	920.903	15.597	14.5067	15.9539	16.432	17.7256
EFB14800.1	hypothetical protein PANDA_017418 [Ailuropoda melanoleuca]	MKIQM	2.63	667.092	15.5133	15.3746	16.7919	15.8863	15.6893
XP_007508015.1	PREDICTED: LOW QUALITY PROTEIN: sulfotransferase family cytosolic 2B member 1 [Monodelphis domestica]	KGVCGDXK	10.28	877.114	16.5645	17.7097	14.3921	15.4749	16.1176
XP_010614713.1	PREDICTED: extracellular matrix protein 1 isoform X1 [Fukomys damarensis]	DVLTLDLSR	10.05	1032.36	13.6597	13.4563	13.6803	16.0695	15.4915
XP_007122914.1	PREDICTED: LOW QUALITY PROTEIN: uncharacterized protein C17orf47 homolog [Physeter catodon]	GDSEGGRK	11.35	806.347	14.8447	14.8351	18.321	15.8597	15.0066
CAA34298.1	HOX-2.8 protein (77 AA), partial [Homo sapiens]	LGGGGARR	6.48	742.683	17.3309	16.0685	16.6603	16.1154	15.3131
XP_002717269.1	PREDICTED: synaptopodin-2 [Oryctolagus cuniculus]	VNSNPAIK	19.86	842.95	16.1671	15.5653	19.0076	19.0127	15.8385
EAW93206.1	trophinin, isoform CRA_f [Homo sapiens]	GASTR	5.61	491.117	13.9962	17.4108	13.8456	13.3931	14.543
XP_004273173.1	PREDICTED: annexin A7 [Orcinus orca]	GVGTQER	4.26	744.673	12.8785	14.5834	14.7929	15.0244	15.9029
XP_007457204.1	PREDICTED: protein translocase subunit SecY-like [Lipotes vexillifer]	DVAENLKK	17.62	917.888	15.7554	15.6434	16.0558	13.8789	16.661
XP_016057403.1	PREDICTED: transmembrane protein 97 [Miniopterus natalensis]	MMGTLGAR	12.75	851.446	17.553	16.0025	15.9524	17.7457	15.0134
ELW65229.1	Disintegrin and metalloproteinase domain-containing protein 25 [Tupaia chinensis]	TCIMFPK	19.03	897.595	13.8018	17.1762	17.0405	14.8193	14.2163
XP_007461561.1	PREDICTED: ankyrin repeat domain-containing protein SOWAHA [Lipotes vexillifer]	GLLLVPDR	4.66	881.156	17.1001	14.6163	14.7615	13.1696	13.2915
XP_006899195.1	PREDICTED: diamine acetyltransferase 2 [Elephantulus edwardii]	GQGIGSRIIK	6.1	1027.19	13.4057	14.0148	13.4968	0	15.5808
EAW62038.1	hCG1782906 [Homo sapiens]	KAAAHK	13.47	624.398	16.1982	14.5612	16.7521	14.8294	16.3823
XP_017519959.1	PREDICTED: LOW QUALITY PROTEIN: uncharacterized protein C22orf46 homolog [Manis javanica]	LSPALGGR	5.77	771.284	12.7193	15.3318	18.0943	13.7591	14.0869
XP_002711681.1	PREDICTED: probable RNA polymerase II nuclear localization protein SLC7A6OS [Oryctolagus cuniculus]	GLRASVR	5.98	758.944	15.3848	15.6898	16.2868	0	0
XP_008071686.1	PREDICTED: zinc finger protein 460-like [Carlito syrichta]	LPAATSK	4.59	688.686	16.4245	15.5922	18.6127	16.7322	15.5868
XP_004439006.1	PREDICTED: leucine-rich repeat-containing G-protein coupled receptor 6 [Ceratotherium simum simum]	SAGEGLSMRR	5.7	1080.33	14.2814	16.7246	18.0817	0	15.5588
XP_003756829.1	PREDICTED: gastrotropin [Sarcophilus harrisii]	ESEMETMGGK	11.9	1113.15	13.0022	14.433	11.6941	16.4828	13.6041
XP_010354048.1	PREDICTED: LOW QUALITY PROTEIN: E3 ubiquitin-protein ligase RNF213-like, partial [Rhinopithecus roxellana]	NXGSGRV	8.1	689.512	0	15.2764	13.7565	14.0443	14.5614
XP_003996812.1	PREDICTED: pre-mRNA-splicing factor CWC25 homolog [Felis catus]	GMHGLK	3.79	642.818	16.0699	0	11.5906	15.4147	0
EPY87440.1	heterogeneous nuclear ribonucleoprotein F-like protein [Camelus ferus]	GRPGAYR	1.48	776.662	14.1326	14.5666	13.7974	0	15.4545
XP_012510165.1	PREDICTED: uncharacterized protein LOC105818632 [Propithecus coquereli]	DGMTASASK	9.3	883.176	17.6302	16.2149	0	15.2256	14.8821
EFB13811.1	hypothetical protein PANDA_001070, partial [Ailuropoda melanoleuca]	FGMPNGK	8.14	749.556	13.2542	15.1658	15.1055	15.1441	15.5768
XP_005332941.1	PREDICTED: dynein heavy chain 9, axonemal [Ictidomys tridecemlineatus]	DVVTALK	11.29	743.278	16.3367	15.9879	15.6946	0	15.0771
XP_008054142.1	PREDICTED: LOW QUALITY PROTEIN: zinc finger protein 677-like [Carlito syrichta]	GFLTCNK	9.84	837.68	14.4942	15.3053	15.2176	16.2434	16.8916
XP_008046153.1	PREDICTED: LOW QUALITY PROTEIN: uncharacterized protein LOC103249323 [Carlito syrichta]	GGGRHL	9.61	597.25	13.9861	13.3552	15.8898	13.5209	12.353
XP_005334111.1	PREDICTED: mucin-19 [Ictidomys tridecemlineatus]	TASAQSMAR	7.36	940.066	12.9922	0	15.1624	16.3818	17.3602
XP_012908080.1	PREDICTED: GPI mannosyltransferase 4 [Mustela putorius furo]	KPPPMSRP	5.39	910.913	15.9676	13.3695	15.7834	16.1757	16.7146
XP_007193443.1	PREDICTED: BPI fold-containing family A member 1 [Balaenoptera acutorostrata scammoni]	KGPGLC	7.5	631.165	17.4483	15.4663	18.1608	15.4747	16.5969
XP_007458751.1	PREDICTED: phospholipase A2 inhibitor and Ly6/PLAUR domain-containing protein [Lipotes vexillifer]	ETCSTKK	6.39	854.399	16.9707	16.924	18.0478	16.6166	17.0661
XP_006834299.1	PREDICTED: LOW QUALITY PROTEIN: complement factor H-like [Chrysochloris asiatica]	DCQEPPPK	13.78	970.364	12.7087	12.9245	16.5294	15.5528	17.1193
XP_012787197.1	PREDICTED: transmembrane protein 114 [Sorex araneus]	RGQEGPI	10.31	755.836	0	15.412	15.7515	17.505	18.0501
EDL08330.1	mCG128385 [Mus musculus]	KQEMGPG	7.54	761.415	16.4922	15.1554	18.8526	15.2328	15.2862
XP_003785837.1	PREDICTED: LOW QUALITY PROTEIN: hemicentin-1 [Otolemur garnettii]	VPPSIK	1.67	640.519	16.7683	12.2384	17.4957	14.722	15.5729
XP_016008121.1	PREDICTED: AT-hook-containing transcription factor isoform X1 [Rousettus aegyptiacus]	NSSSASSPK	5.29	864.733	13.9829	12.0427	15.4597	16.0474	17.3291
XP_004643490.1	PREDICTED: acyl-CoA-binding domain-containing protein 6 [Octodon degus]	HIASKA	8.19	625.71	12.6911	14.6183	13.1848	15.3126	14.9499
AAH20129.1	Robo4 protein [Mus musculus]	AGDSS	5.35	435.868	15.0964	14.5184	15.1392	13.5244	15.0283
EDL09443.1	proline-serine-threonine phosphatase-interacting protein 2, isoform CRA_b [Mus musculus]	GPLPCP	11.28	641.31	15.1733	14.7867	12.5417	15.0277	14.1065
ELW49573.1	Nuclear valosin-containing protein-like protein [Tupaia chinensis]	GLEMQMSSVK	7.3	1125.88	13.7231	15.9055	18.3499	14.6043	13.7006
XP_008069948.1	PREDICTED: LOW QUALITY PROTEIN: killin [Carlito syrichta]	ASVGTTFXR	24.05	965.413	14.966	0	15.4191	16.5449	16.5591
XP_017808594.1	PREDICTED: translation initiation factor IF-2-like [Papio anubis]	KPLSSGLAPG	20.17	926.132	16.236	16.6178	15.8296	13.5819	15.9825
XP_007648864.1	PREDICTED: SH2 domain-containing protein 5 isoform X3 [Cricetulus griseus]	AGKAFT	20.89	593.339	16.7733	15.09	14.1982	16.0233	16.8773
XP_007666682.1	PREDICTED: collagen alpha-3(VI) chain [Ornithorhynchus anatinus]	GVPGEGGYR	6.12	891.911	17.0709	13.8594	16.9102	14.26	14.6693
NP_758962.1	L-amino-acid oxidase isoform 2 precursor [Homo sapiens]	AMGAER	5.42	635.383	14.0714	14.5335	15.2487	15.7119	13.7227
XP_012663638.1	PREDICTED: prostaglandin-H2 D-isomerase [Otolemur garnettii]	EPGQDFR	18.21	847.843	13.979	14.5725	15.69	0	0
XP_006941111.2	PREDICTED: LOW QUALITY PROTEIN: myeloid cell surface antigen CD33 [Felis catus]	SVPXACER	9.92	964.374	16.1935	18.4089	15.8378	15.8543	15.3724
XP_001365224.1	PREDICTED: GAS2-like protein 3 [Monodelphis domestica]	KPLLSKK	18.1	812.055	15.1364	16.8764	16.4489	0	16.3995
XP_012495048.1	PREDICTED: disrupted in renal carcinoma protein 2 [Propithecus coquereli]	CVPISDLTLKR	23.1	1301.38	14.5803	17.1946	15.9309	16.4712	16.9944
XP_005352226.1	PREDICTED: kinesin-like protein KIF20B isoform X1 [Microtus ochrogaster]	GSAQMAQK	4.11	836.813	17.3197	16.6407	15.8467	16.544	15.8968
XP_012804506.1	PREDICTED: WD repeat-containing protein 62 [Jaculus jaculus]	MMAAGGYAR	12.72	959.777	0	15.6711	14.3224	15.0441	15.6374
AAK83024.1	AT-hook protein AKNA [Homo sapiens]	TLAAEMAVPGSEFEGHKR	10.47	1931.02	0	13.5717	12.9779	13.0831	13.5969
XP_014958454.1	PREDICTED: LOW QUALITY PROTEIN: serine/threonine-protein kinase MRCK gamma isoform X1 [Ovis aries]	WLQGLGELNR	12.78	1186.87	16.0418	14.3888	16.7157	14.7962	0
XP_004696243.1	PREDICTED: claudin-23 [Echinops telfairi]	EQSSQER	18.4	862.521	16.087	17.5876	15.7192	15.4155	16.8292
XP_004373478.1	PREDICTED: LOW QUALITY PROTEIN: structure-specific endonuclease subunit SLX4 [Trichechus manatus latirostris]	ASPSSSQRER	9.38	1104.52	14.7639	15.0276	17.8297	12.4618	14.4556
XP_012928197.1	PREDICTED: lymphotoxin-beta isoform X3 [Heterocephalus glaber]	SRLPTS	6.51	661.284	17.101	16.1341	18.3755	16.319	15.2833
XP_014951132.1	PREDICTED: LOW QUALITY PROTEIN: mitochondrial import inner membrane translocase subunit TIM44 isoform X1 [Ovis aries]	EHLSADVK	6.67	899.019	17.822	16.5447	14.382	17.8512	16.1699
EGW07712.1	Receptor-type tyrosine-protein phosphatase T [Cricetulus griseus]	SNMVETLDALEKGASGK	4.64	1749.01	14.3283	12.5463	13.8114	14.8122	14.5031
XP_015998939.1	PREDICTED: LOW QUALITY PROTEIN: transmembrane protease serine 3 [Rousettus aegyptiacus]	CDGVSHCK	16.75	962.417	16.9447	14.5543	15.9025	15.8457	0
XP_012863639.1	PREDICTED: integrin alpha-E [Echinops telfairi]	SPAAPYVR	12.89	861.913	16.0469	15.0825	16.2516	16.3807	17.7639
XP_011357850.1	PREDICTED: taste receptor type 2 member 5-like [Pteropus vampyrus]	AMAHITVLK	13.33	984.51	14.49	17.1729	19.3827	16.3338	16.4079
EHB18812.1	Ribosome-binding protein 1 [Heterocephalus glaber]	TSAPAINTAQGK	9.28	1159.5	13.5603	10.5471	13.8355	17.4604	12.7627
XP_006746380.1	PREDICTED: protein FAM203A [Leptonychotes weddellii]	MPRASAWPR	12.4	1071.44	0	16.1897	15.6342	15.3278	14.6116
XP_004467874.1	PREDICTED: MICOS complex subunit MIC19 isoform X1 [Dasypus novemcinctus]	STQQAPGGL	8.47	858.574	15.1054	15.5845	14.0651	15.9362	14.7336
XP_002753746.1	PREDICTED: telomerase protein component 1 isoform X2 [Callithrix jacchus]	HPRRPAR	15.21	890.584	15.8829	17.5375	16.0468	15.9675	15.6912
XP_005255433.1	PREDICTED: RNA polymerase I-specific transcription initiation factor RRN3 isoform X3 [Homo sapiens]	MFQILMMK	12.95	1074.32	15.051	0	13.05	0	14.9093
XP_006889572.1	PREDICTED: decorin isoform X1 [Elephantulus edwardii]	DGDFKDLK	8.25	937.645	14.4505	15.112	15.6823	0	14.3328
XP_012629239.1	PREDICTED: calpastatin isoform X1 [Microcebus murinus]	DKATEEDR	9.12	964.361	0	15.4525	14.5623	16.8154	17.2612
XP_016081601.1	PREDICTED: LOW QUALITY PROTEIN: equilibrative nucleoside transporter 2, partial [Ornithorhynchus anatinus]	TKGGFDAR	2.93	851.321	15.2147	15.2149	15.7652	14.5318	14.5771
XP_003353200.3	PREDICTED: constitutive coactivator of peroxisome proliferator-activated receptor gamma isoform X1 [Sus scrofa]	QDVFMMR	19.07	958.398	0	16.2859	0	0	16.336
XP_005412962.1	PREDICTED: sarcoplasmic reticulum histidine-rich calcium-binding protein isoform X1 [Chinchilla lanigera]	HAHRGHR	16.1	871.387	15.6755	14.0071	15.5776	14.5732	14.7402
XP_012997016.1	PREDICTED: mastin-like, partial [Cavia porcellus]	FLGPMWG	7.55	824.21	15.5435	17.7223	18.9823	15.7404	16.0343
XP_011787085.1	PREDICTED: receptor-type tyrosine-protein phosphatase C isoform X1 [Colobus angolensis palliatus]	SAPPSPVQK	12.06	909.82	13.2267	8.45904	11.3572	14.5494	13.1234
CAL04495.1	immunoglobulin heavy chain variable region, partial [Homo sapiens]	SNAMSWVR	7.91	965.815	16.831	15.1055	17.3244	15.0567	15.7196
XP_004005610.1	PREDICTED: transmembrane protein 141 isoform X1 [Ovis aries]	DVGTDRR	13.86	818.226	0	15.9255	14.9366	16.1912	15.5579
XP_003768492.1	PREDICTED: integrin beta-3 [Sarcophilus harrisii]	LASEMR	8.02	723.507	15.1264	14.1547	15.7176	16.589	18.1901
EPY82390.1	Fanconi anemia group M protein [Camelus ferus]	QSCHSGK	9.65	801.841	15.5818	14.8061	15.9762	16.8079	18.2451
NP_997417.1	mas-related G-protein coupled receptor member A5 [Mus musculus]	IIIFR	24.31	663	18.391	17.5979	16.2839	15.4909	15.884
OBS64155.1	hypothetical protein A6R68_07305, partial [Neotoma lepida]	LYQDMXK	4.33	899.776	15.6154	15.3075	15.9387	14.8075	15.4147
AAH35021.1	MARCH10 protein [Homo sapiens]	GHSSR	5.26	542.68	0	14.969	16.7491	15.2872	17.671
NP_001191733.1	fucose-1-phosphate guanylyltransferase [Monodelphis domestica]	DVEDMMK	4.19	898.806	15.634	17.5556	16.0993	16.5536	12.3831
XP_008591155.1	PREDICTED: protein FAM13C-like, partial [Galeopterus variegatus]	IPGSGPRR	16.1	839.359	15.5345	15.0319	16.7779	15.2368	17.4897
NP_001156363.1	trypsinogen precursor [Sus scrofa]	VATVSLPR	54.42	842.536	19.2058	15.4194	0	14.4544	16.2123
XP_007535743.2	PREDICTED: LOW QUALITY PROTEIN: apolipoprotein L3-like [Erinaceus europaeus]	EFPXMKK	9.6	891.596	14.1415	15.2468	17.6465	15.1258	15.9215
XP_017743882.1	PREDICTED: LOW QUALITY PROTEIN: XK-related protein 4-like [Rhinopithecus bieti]	GRXSDGR	4.18	762.135	17.528	16.897	14.8647	16.3399	12.9448
XP_015396591.1	PREDICTED: LOW QUALITY PROTEIN: sphingomyelin phosphodiesterase 3 [Panthera tigris altaica]	LPXRASGVK	3.49	924.377	14.0882	0	16.4093	15.1494	13.4731
AAK54437.1	occludin, partial [Rattus norvegicus]	SGMSR	5.38	534.831	15.9924	18.7661	15.7033	0	15.5613
XP_017513730.1	PREDICTED: delta-like protein 1 isoform X1 [Manis javanica]	GRTSAS	8.61	579.188	15.8081	16.7021	16.5959	13.446	15.2841
XP_005338292.1	PREDICTED: myotonin-protein kinase isoform X1 [Ictidomys tridecemlineatus]	GGADDFR	22.3	736.464	16.3363	18.2184	14.9286	15.1978	15.4836
XP_014957629.1	PREDICTED: LOW QUALITY PROTEIN: dual specificity protein phosphatase 7 isoform X1 [Ovis aries]	GSAAAGAGAMPXK	8.42	1044.45	15.121	15.9372	15.6143	15.2864	15.7064
XP_005406336.1	PREDICTED: alcohol dehydrogenase 1-like [Chinchilla lanigera]	GGVIGEYK	7.61	822.82	14.0228	14.7129	13.8917	0	0
EFB27921.1	hypothetical protein PANDA_015330, partial [Ailuropoda melanoleuca]	ISAVHK	8.25	655.759	18.1533	0	17.7261	16.7593	17.0406
XP_011926519.1	PREDICTED: LOW QUALITY PROTEIN: 2-methoxy-6-polyprenyl-1,4-benzoquinol methylase, mitochondrial [Cercocebus atys]	ASAQGYR	11.91	753.485	15.5289	14.7215	15.4711	16.1251	17.3123
XP_007936777.1	PREDICTED: LOW QUALITY PROTEIN: bromodomain adjacent to zinc finger domain protein 1A [Orycteropus afer afer]	AQNGFK	12.66	663.495	16.8085	16.2659	16.0294	15.8485	16.4948
XP_008584319.1	PREDICTED: uncharacterized protein LOC103601678 [Galeopterus variegatus]	EQGTGPFR	9.33	890.153	13.2446	14.2511	16.2095	16.3521	17.5549
XP_003784417.1	PREDICTED: LOW QUALITY PROTEIN: protein unc-13 homolog C [Otolemur garnettii]	FGSTLXR	6.96	779.344	16.2133	17.2737	19.0612	16.4083	15.1814
XP_010330709.1	PREDICTED: LOW QUALITY PROTEIN: zinc finger protein 91-like [Saimiri boliviensis boliviensis]	HSSTLITHK	11.58	1024.17	14.9653	0	19.0262	17.2702	15.296
DAA20468.1	TPA: Rho guanine nucleotide exchange factor (GEF) 17-like [Bos taurus]	GSEMR	6	580.143	12.6208	13.6423	15.3081	14.7847	14.4757
XP_008579860.1	PREDICTED: coiled-coil domain-containing protein 170, partial [Galeopterus variegatus]	DVNTRQDR	8.53	1003.17	17.87	15.0319	0	14.9965	16.2695
XP_005966925.1	PREDICTED: GTP-binding protein At3g49725, chloroplastic-like [Pantholops hodgsonii]	LTEADVLAK	25.09	960.895	16.4086	15.3824	15.7301	15.6521	13.5652
XP_017900912.1	PREDICTED: LOW QUALITY PROTEIN: zinc finger protein 280B-like [Capra hircus]	TAAPYRR	6.21	831.573	16.2559	17.8647	14.4415	14.7562	16.2749
XP_008590564.1	PREDICTED: LOW QUALITY PROTEIN: interleukin-1 receptor-like 2 [Galeopterus variegatus]	EAPDFR	6.86	734.871	15.0247	15.7855	17.3187	14.5991	15.0036
XP_012384363.1	PREDICTED: LOW QUALITY PROTEIN: collagen alpha-1(XVII) chain [Dasypus novemcinctus]	XGGIKIR	7.86	802.315	15.7965	18.2806	15.1734	16.4969	0
XP_006975313.1	PREDICTED: carcinoembryonic antigen-related cell adhesion molecule 5-like isoform X3 [Peromyscus maniculatus bairdii]	IAEYNR	7.38	764.095	15.3656	18.4518	17.0434	15.9128	15.7948
XP_007172196.1	PREDICTED: major facilitator superfamily domain-containing protein 9 [Balaenoptera acutorostrata scammoni]	LKTGTVR	8.84	774.925	15.5334	15.4479	15.9007	14.8721	15.0928
XP_012640281.1	PREDICTED: uncharacterized protein LOC105882443 [Microcebus murinus]	TPDSGRK	5.09	759.71	18.732	18.4346	15.5396	15.9387	16.8333
XP_010614288.1	PREDICTED: ovochymase-2 [Fukomys damarensis]	VMLINFR	21.89	908.876	15.3429	14.5399	14.487	15.6767	15.7022
XP_010360768.1	PREDICTED: cyclin-dependent kinase 18 isoform X1 [Rhinopithecus roxellana]	KVAGCMHR	12.03	957.974	15.6492	15.4194	14.8049	15.8955	15.0737
XP_011218040.1	PREDICTED: LOW QUALITY PROTEIN: hemicentin-2 [Ailuropoda melanoleuca]	DDALGEANVK	8.36	1032.66	13.7116	17.7601	14.3911	14.8752	14.4193
XP_016279179.1	PREDICTED: ATP-binding cassette sub-family A member 3-like [Monodelphis domestica]	TDAAIER	4.96	773.645	15.5716	18.202	15.8593	16.5765	15.5732
XP_012359718.1	PREDICTED: LOW QUALITY PROTEIN: collagen alpha-1(I) chain-like, partial [Nomascus leucogenys]	SSSPRXMGGR	9.12	1078.5	15.4628	14.4417	15.5838	15.1355	17.9433
XP_007974768.1	PREDICTED: LOW QUALITY PROTEIN: olfactory receptor 10J4-like [Chlorocebus sabaeus]	SQNSLXDR	2.53	965.641	14.7606	14.9162	15.4141	14.3387	15.4669
XP_005856471.2	PREDICTED: zinc finger protein 883-like [Myotis brandtii]	SFTNSTRLK	14.07	1054.48	15.7278	15.1106	16.5203	16.612	16.7029
XP_012400809.1	PREDICTED: F-BAR and double SH3 domains protein 2, partial [Sarcophilus harrisii]	HTPEASYGK	13.39	988.953	14.0543	14.5745	15.5175	0	18.2089
EDL78948.1	rCG59085, isoform CRA_a [Rattus norvegicus]	IMLIRSV	23.71	833.102	0	17.9329	14.1046	16.6973	0
XP_016003715.1	PREDICTED: antigen KI-67 isoform X1 [Rousettus aegyptiacus]	LEENSEK	5.26	847.934	15.1584	17.5691	15.3823	17.1977	15.5016
pir||A27504	histone H2A - mouse (fragment)	SSTYMMSGR	4.4	1034.26	16.1419	12.5452	16.2269	16.1767	16.8077
XP_002723122.1	PREDICTED: ankyrin repeat domain-containing protein 61 [Oryctolagus cuniculus]	HTYPLR	11.32	785.311	25.2252	22.9912	21.7085	22.8924	20.6222
ERE81790.1	insulin-like growth factor-binding protein-like 1-like protein [Cricetulus griseus]	QPECSPCR	9.92	1032.49	14.9211	15.8059	16.1995	14.0644	0
XP_006771344.2	PREDICTED: LOW QUALITY PROTEIN: UDP-glucuronosyltransferase 2B31, partial [Myotis davidii]	IMXPTR	10.15	764.328	17.0266	13.6662	16.5391	15.0978	14.9826
XP_012403634.1	PREDICTED: tripartite motif-containing protein 46 isoform X2 [Sarcophilus harrisii]	TAMKNMER	16.79	980.083	14.3774	17.4461	15.5235	16.67	17.12
NP_899064.1	protein PAXX isoform 2 [Homo sapiens]	GGPGPGVRR	8.02	850.974	17.0954	17.1154	15.749	15.5099	16.4336
EDL04142.1	spermatogenesis associated, serine-rich 2, isoform CRA_b, partial [Mus musculus]	EETAMSR	12.61	839.227	15.5281	15.4775	16.5998	16.2653	16.8757
XP_004265021.1	PREDICTED: DNA mismatch repair protein Msh6 isoform X1 [Orcinus orca]	SPALNNASK	8.98	901.461	13.4479	14.3212	10.5134	15.0202	17.64
ANO54785.1	T-cell receptor alpha chain variable region, partial [Homo sapiens]	LNVKT	13.04	574.334	14.8564	17.0108	15.0601	15.9356	13.4841
XP_011229093.1	PREDICTED: protein TBRG4 [Ailuropoda melanoleuca]	LPASALVPR	16.63	923.766	12.0922	15.2072	0	14.7066	17.0957
XP_017444720.1	PREDICTED: lamin tail domain-containing protein 2 isoform X2 [Rattus norvegicus]	AKVAGAR	5.56	673.108	16.2597	18.3966	15.812	16.488	14.9882
XP_004430801.1	PREDICTED: aldo-keto reductase family 1 member B10-like isoform X1 [Ceratotherium simum simum]	GKIFGSK	7.27	735.078	15.9669	17.3113	13.8278	16.4223	16.2343
XP_007089054.1	PREDICTED: G-protein coupled receptor-associated sorting protein 1 [Panthera tigris altaica]	AKPEARSK	6.17	886.966	16.1305	16.4366	14.0307	0	14.3139
XP_010383403.1	PREDICTED: mitochondrial import inner membrane translocase subunit TIM44 [Rhinopithecus roxellana]	GGQTAPPVPK	12.55	950.795	13.5943	15.3477	13.6477	14.7102	15.5627
XP_011852946.1	PREDICTED: leucine-rich repeat-containing protein 37A-like [Mandrillus leucophaeus]	DPAAPVGR	3.74	781.775	17.6227	17.0281	13.107	16.5198	15.9487
XP_004454685.2	PREDICTED: melanoma inhibitory activity protein 3-like [Dasypus novemcinctus]	TAANMAK	10.37	721.573	18.0825	17.2867	17.8873	18.2593	0
XP_005369133.1	PREDICTED: spermatogenesis-associated protein 21-like [Microtus ochrogaster]	SLHTLYR	16.13	890.915	0	0	0	14.9398	17.2738
XP_007933963.1	PREDICTED: ciliogenesis-associated TTC17-interacting protein [Orycteropus afer afer]	ESVPPLK	10.92	768.89	14.4871	15.1465	14.9311	17.6018	16.3135
XP_004579398.1	PREDICTED: probable G-protein coupled receptor 125 [Ochotona princeps]	VASSDR	4.99	635.319	16.1812	15.1652	15.902	15.9828	16.2623
ACY36429.1	apolipoprotein B, partial [Crocidura cf. tanakae]	DLSVXAQYK	16.16	1061.18	16.1922	17.5645	14.5095	0	15.3268
XP_017460049.1	PREDICTED: uncharacterized protein LOC100909860 [Rattus norvegicus]	DGYPAAR	7.33	749.313	14.2028	15.928	15.624	14.181	14.3585
XP_008971479.1	PREDICTED: LOW QUALITY PROTEIN: protein FRG2-like-1 [Pan paniscus]	AXVTLQGR	17.11	859.765	17.4463	16.8489	15.4023	16.3756	15.1174
XP_013206370.1	PREDICTED: coiled-coil domain-containing protein 18 [Microtus ochrogaster]	VNMAHRTR	9.79	1000.62	15.3991	16.2443	15.7658	12.7972	13.7237
AAF22691.1	immunoglobulin heavy chain VDJ region, partial [Oryctolagus cuniculus]	FWGPGTLV	8.8	875.517	13.0109	12.4497	13.3291	13.8916	0
XP_012807460.1	PREDICTED: hemicentin-2 [Jaculus jaculus]	VLTVSSAK	6.22	803.902	15.1934	15.3011	15.5727	14.126	15.9126
XP_012967680.1	PREDICTED: brain-enriched guanylate kinase-associated protein isoform X1 [Mesocricetus auratus]	GSGRGGGGR	18.27	761.388	13.9356	15.4804	14.3252	15.091	15.7112
XP_007958325.1	PREDICTED: uncharacterized protein LOC103214277 [Chlorocebus sabaeus]	SGPLGNSKK	13.37	886.54	14.8613	14.1704	14.6763	11.6799	0
XP_011365607.1	PREDICTED: LOW QUALITY PROTEIN: abnormal spindle-like microcephaly-associated protein [Pteropus vampyrus]	DTRPPTAR	13.32	913.738	15.2814	15.4692	18.8683	15.4061	14.8375
XP_012973636.1	PREDICTED: very large A-kinase anchor protein [Mesocricetus auratus]	SFPGHSK	18.1	758.812	15.913	16.5143	15.5218	16.0346	15.2116
XP_003897638.1	PREDICTED: triggering receptor expressed on myeloid cells 1 isoform X2 [Papio anubis]	IPPTTAK	7.51	726.41	16.8488	15.4244	16.6273	14.8897	15.3364
EGW11199.1	Guanylate-binding protein 4 [Cricetulus griseus]	ENSAAIQK	11.85	857.086	15.3988	16.2258	14.6019	12.7558	15.383
XP_012604561.1	PREDICTED: LOW QUALITY PROTEIN: FOXL2 neighbor protein [Microcebus murinus]	AAAGXQVPR	1.42	884.778	16.8128	18.0111	0	14.2936	14.977
XP_017195042.1	PREDICTED: UPF0488 protein C8orf33 homolog [Oryctolagus cuniculus]	ALFGDYR	5.66	840.7	15.9113	15.8039	18.8345	15.7543	15.7337
EGW10558.1	Transcription elongation factor A protein 2 [Cricetulus griseus]	GTPLPTSSSK	13.48	974.265	15.7312	18.1077	15.3312	15.7819	16.8395
XP_004701777.1	PREDICTED: fibrous sheath-interacting protein 2 [Echinops telfairi]	DGPKPDLK	7.18	870.026	14.8486	16.152	14.9254	13.7782	16.0256
DAA30402.1	TPA: kielin/chordin-like protein [Bos taurus];	SGSPGDFR	12.01	823.462	17.5917	17.1404	15.0326	15.4743	15.1974
ELR48165.1	hypothetical protein M91_10369, partial [Bos mutus]	TYFQTA	8.97	730.72	14.5076	17.0423	14.0933	15.5474	15.0267
NP_060009.1	dynein heavy chain 3, axonemal isoform 1 [Homo sapiens]	IINPK	9.51	585.382	15.5604	12.7176	14.6754	16.3118	14.8112
XP_006097709.2	PREDICTED: basal body-orientation factor 1 isoform X1 [Myotis lucifugus]	SEKLLESK	2.06	934.322	13.9275	17.3184	12.0459	13.9271	14.7868
XP_012804942.1	PREDICTED: LOW QUALITY PROTEIN: uncharacterized protein LOC101617647 [Jaculus jaculus]	HGSGVAAR	6.54	754.407	0	17.4451	15.3473	14.9111	13.7488
XP_004619185.1	PREDICTED: biorientation of chromosomes in cell division protein 1-like 1, partial [Sorex araneus]	TIASVRR	3.92	800.415	14.5001	14.733	15.2707	14.8992	0
XP_013207529.1	PREDICTED: uncharacterized protein LOC101998443 [Microtus ochrogaster]	ADTVLR	6.74	675.427	17.9341	17.2399	14.3739	17.1348	16.0687
XP_012924691.1	PREDICTED: LOW QUALITY PROTEIN: obscurin [Heterocephalus glaber]	MEATGXR	10.12	837.298	15.2379	15.5576	18.2233	16.4129	15.2224
XP_005621035.1	PREDICTED: huntingtin-interacting protein 1 isoform X2 [Canis lupus familiaris]	AQLGSMK	9.86	751.097	14.6512	16.8555	18.9265	16.4907	15.3647
XP_008758477.2	PREDICTED: T-cell differentiation antigen CD6-like [Rattus norvegicus]	GAKEPR	11.06	656.458	15.461	17.5379	14.9307	16.7078	0
NP_001000902.1	olfactory receptor Olr827 [Rattus norvegicus]	SNVPSL	4.18	613.386	14.2119	14.4377	14.7122	16.7621	17.4751
XP_009240233.1	PREDICTED: glutathione S-transferase-like [Pongo abelii]	ARISHILTINK	20.93	1266.03	0	0	0	15.1599	0
XP_004717400.1	PREDICTED: insulin receptor [Echinops telfairi]	TDSQIMK	13.97	821.728	16.9394	16.809	15.8221	15.958	14.6087
CCQ43544.1	alternative protein SCLY [Homo sapiens]	TAHMGPPT	9.99	826.691	16.6853	14.3432	15.6766	15.9968	16.5258
XP_015855236.1	PREDICTED: triadin [Peromyscus maniculatus bairdii]	SAKIPK	9.67	643.963	15.1133	15.5218	18.7044	16.0162	15.9828
XP_006066305.1	PREDICTED: protein Mis18-beta [Bubalus bubalis]	ISGIAK	12.3	589.559	16.1402	17.3418	15.8308	12.9179	15.4077
XP_004604790.1	PREDICTED: pleckstrin homology-like domain family B member 1 [Sorex araneus]	MDTVNR	6.4	734.681	14.4044	15.5926	14.7027	14.9348	15.1061
XP_003827405.2	PREDICTED: endothelial cell-specific molecule 1 isoform X1 [Pan paniscus]	GETCYR	8.34	785.376	15.0254	14.6286	15.3229	13.5645	15.2138
XP_017909274.1	PREDICTED: SKI family transcriptional corepressor 1 [Capra hircus]	GPAARSALEAVPR	10.11	1293.75	0	10.3858	0	15.1548	15.1756
XP_008047565.1	PREDICTED: guanylate cyclase soluble subunit alpha-2-like, partial [Carlito syrichta]	QQTGLRK	10.88	831.063	16.9423	17.4472	14.9079	15.6069	15.2856
XP_001148367.1	PREDICTED: cyclic AMP-responsive element-binding protein 3-like protein 4 isoform X1 [Pan troglodytes]	TMLHADEM	8.18	963.365	15.1393	18.6657	15.4355	15.9873	15.492
XP_006080960.1	PREDICTED: LOW QUALITY PROTEIN: glutathione S-transferase alpha 1 [Bubalus bubalis]	KPPGAEK	3.59	725.569	17.1929	15.9451	19.3897	15.8125	14.806
XP_011714841.1	PREDICTED: uncharacterized protein LOC105467126 [Macaca nemestrina]	TNEAVSFRK	8.44	1050.42	14.8101	15.6894	14.9987	14.5079	0
XP_008688038.1	PREDICTED: centlein isoform X1 [Ursus maritimus]; PREDICTED: centlein isoform X2 [Ursus maritimus]; PREDICTED: centlein, partial [Ailuropoda melanoleuca]	QSSNVKALK	10.25	973.849	15.2852	0	15.7888	0	16.9087
XP_851271.2	PREDICTED: uncharacterized protein C2orf54-like [Canis lupus familiaris]	AFPGGSLR	18.8	804.735	0	15.8312	18.9965	15.2288	0
XP_004675826.1	PREDICTED: UHRF1-binding protein 1-like isoform X1 [Condylura cristata]	SQTSLSGKPK	9.89	1029.91	15.4222	15.5878	14.2783	15.1976	16.4481
EAW99861.1	hCG1782458, partial [Homo sapiens]	TVGMGELAR	12.23	950.598	15.2149	16.1708	15.9396	12.4003	15.9723
XP_004648610.1	PREDICTED: vomeronasal type-1 receptor 4-like [Octodon degus]	VPMLVSDKR	8.91	1044.84	14.6569	15.0265	14.8771	16.0933	14.5399
XP_012860545.1	PREDICTED: uncharacterized protein LOC105978786 [Echinops telfairi]	TIALVQYK	5.74	935.17	14.4047	16.4816	15.851	16.0281	15.1492
XP_012382822.1	PREDICTED: uncharacterized protein C20orf202 homolog [Dasypus novemcinctus]	DYMGSK	3.03	715.763	15.8741	16.8557	15.2438	16.0652	15.9714
EHA97587.1	ATP-dependent RNA helicase DHX8 [Heterocephalus glaber]	SRGEGPK	10.16	729.414	16.4423	0	18.5831	16.1209	14.2529
XP_004695586.1	PREDICTED: protein disulfide-isomerase [Condylura cristata]	ITEFCQR	14.24	953.912	18.3904	15.7151	15.1354	14.1996	14.3544
XP_007532746.1	PREDICTED: prestin [Erinaceus europaeus]	TLAGTNTQK	18.19	932.511	16.5774	13.9662	14.1471	15.403	14.9345
XP_004024740.1	PREDICTED: heterogeneous nuclear ribonucleoprotein C-like 1-like [Gorilla gorilla gorilla]	VNRGSAGVK	13.21	887.478	15.0503	16.116	15.077	14.3997	14.3857
XP_005398640.1	PREDICTED: origin recognition complex subunit 1 isoform X2 [Chinchilla lanigera]	NLTPMK	9.29	718.518	0	18.1329	0	17.9744	17.0602
XP_017203037.1	PREDICTED: LOW QUALITY PROTEIN: putative cancer susceptibility gene HEPN1 protein [Oryctolagus cuniculus]	MGKGXGGK	10.45	780.35	18.0028	16.1278	16.3195	15.9504	16.8438
XP_010339742.1	PREDICTED: NK-tumor recognition protein isoform X1 [Saimiri boliviensis boliviensis]	ECPPSK	15.42	717.238	16.4309	17.1282	16.4315	16.2971	17.5156
XP_010352993.1	PREDICTED: netrin-3, partial [Rhinopithecus roxellana]	KDYAVQV	3.53	822.749	0	17.954	14.8522	16.0228	14.4856
XP_012900408.1	PREDICTED: protein SPIRAL1-like 1 [Mustela putorius furo]	MGITEHR	7.71	860.052	17.2167	17.9959	16.5485	16.5158	0
XP_012783326.1	PREDICTED: coatomer subunit beta' [Ochotona princeps]	GAATGSSPAR	14.52	873.18	16.0234	17.8196	15.0129	16.0329	14.998
XP_011824632.1	PREDICTED: F-box and leucine-rich protein 22-like [Mandrillus leucophaeus]	APGSDLGK	10.37	743.098	0	16.9935	13.9973	16.3437	14.9797
ABC66898.1	immunoglobulin heavy chain variable region EM2-PPS-4-VH3-1, partial [Homo sapiens]	GPSVKG	6.3	544.461	15.8429	14.6641	16.6131	13.8165	17.5441
XP_010626053.1	PREDICTED: cilia- and flagella-associated protein 74 isoform X1 [Fukomys damarensis]	QRMDLLSK	6.38	1005.67	14.6578	13.8077	14.6205	14.806	14.0627
XP_012868414.1	PREDICTED: vacuolar fusion protein MON1 homolog B isoform X1 [Dipodomys ordii]	RMVEDGMR	13.66	1008.77	16.9202	15.584	15.4407	14.7827	15.2865
XP_007169451.1	PREDICTED: suppressor of tumorigenicity 7 protein-like isoform X1 [Balaenoptera acutorostrata scammoni]	RALHVTNI	23.38	923.576	15.5183	16.8532	13.3514	15.9088	13.0071
XP_004615197.1	PREDICTED: transmembrane protein 89 [Sorex araneus]	RVPISDR	10.85	843.22	15.6286	18.5937	14.2447	15.8478	15.7965
NP_001101142.1	F-box only protein 4 [Rattus norvegicus]	EEHTSTVNK	14.87	1045.44	19.9954	16.4267	17.1683	16.3204	15.0073
XP_016007048.1	PREDICTED: semaphorin-4B isoform X1 [Rousettus aegyptiacus]	QLVASYCPK	13.95	1066.64	10.6786	0	0	0	0
XP_006932316.1	PREDICTED: tubulin polyglutamylase TTLL13 [Felis catus]	AAIGPSSLSMKASGR	10.59	1432.49	14.0701	18.3881	15.8589	15.7461	16.9726
XP_006889774.1	PREDICTED: neurosecretory protein VGF [Elephantulus edwardii]	SKDGSAPEVR	7.56	1044.46	17.5531	16.7479	15.6243	15.6272	16.5859
EAW85614.1	nucleotide binding protein 2 (MinD homolog, E. coli), isoform CRA_b [Homo sapiens]	RPGEGG	4.79	570.285	0	13.22	16.5367	17.8928	17.8927
XP_002758460.1	PREDICTED: glycerate kinase [Callithrix jacchus]	TLSLDPGGR	7.83	915.881	14.321	15.4803	15.3377	14.5014	15.1355
XP_005351542.1	PREDICTED: cytochrome c oxidase subunit 8B, mitochondrial-like [Microtus ochrogaster]	AHISAK	6.01	625.797	16.2764	16.049	16.137	16.9075	16.5147
XP_005362409.1	PREDICTED: PR domain zinc finger protein 14 [Microtus ochrogaster]	AVPGEDRGL	7.68	911.401	14.5792	12.4573	19.2527	15.179	13.8648
AAB87089.1	spinocerebellar ataxia type 1 protein, partial [Macaca radiata]	APGLITPG	9.1	726.435	16.9749	17.288	14.8874	15.9242	14.3205
AEP21881.1	NADH dehydrogenase subunit 5 (mitochondrion) [Oryx dammah]	TISSAQMK	11.89	882.411	15.0567	9.17638	14.4706	14.1119	14.5594
XP_011900546.1	PREDICTED: olfactory receptor 51M1 [Cercocebus atys]	AGLIIIFR	43.32	902.973	14.9245	15.8067	17.9609	16.2536	16.3046
XP_010586376.1	PREDICTED: triple functional domain protein isoform X1 [Loxodonta africana]	KSANGNTK	6.96	818.906	15.281	16.7334	15.9618	0	15.9306
XP_001379738.2	PREDICTED: transcription termination factor 3, mitochondrial [Monodelphis domestica]	MALPFSR	6.41	821.711	14.8278	14.2909	17.8441	16.6217	14.4024
XP_008689706.1	PREDICTED: protocadherin beta-14 [Ursus maritimus]	DIGGNENFR	21.12	1021.89	18.3277	16.4381	16.01	13.7963	17.9018
XP_015443143.1	PREDICTED: LOW QUALITY PROTEIN: short-chain dehydrogenase/reductase family 42E member 1 [Pteropus alecto]	AHGHXSK	2.68	732.986	0	14.9669	13.9091	12.9109	16.1686
XP_001159495.1	PREDICTED: queuine tRNA-ribosyltransferase subunit QTRTD1 isoform X2 [Pan troglodytes]	FMAIQK	9.97	750.247	16.4973	16.4754	0	16.2331	15.0178
ELK19572.1	Matrix-remodeling-associated protein 8 [Pteropus alecto]	AGLAHSSPPAK	9.5	1034.75	14.6811	16.7798	17.296	0	15.69
NP_001019790.1	tsukushin precursor [Mus musculus]	QPGSSPK	2.63	699.035	18.9103	18.6122	17.16	18.13	20.2397
AAV40585.1	immunoglobulin mu heavy chain, partial [Homo sapiens]	VDAFPRR	11.85	859.441	14.5791	9.75188	18.1959	15.2961	15.4349
ACO95348.1	tafazzin (predicted) [Dasypus novemcinctus]	LTVHNK	10.67	710.281	17.1046	15.3309	15.929	16.6609	14.8549
XP_007528383.1	PREDICTED: laminin subunit beta-4 [Erinaceus europaeus]	FIVSNIPFPMDFIIMIR	9.09	2069.29	0	14.6372	14.8383	0	16.1357
XP_010585313.1	PREDICTED: voltage-dependent calcium channel gamma-6 subunit [Loxodonta africana]	AFICNTTNLTASDDGPPHR	7.26	2086.93	16.2094	16.9763	16.4452	15.4343	14.1622
XP_012859984.1	PREDICTED: ankyrin repeat domain-containing protein 26 [Echinops telfairi]	KTSDMK	4.71	711.067	18.0771	17.0243	15.77	14.9055	0
XP_008159641.1	PREDICTED: zinc finger protein 883-like [Eptesicus fuscus]	CGTDFR	9.97	756.468	16.67	17.621	0	16.1168	16.0924
NP_001258367.1	sodium/hydrogen exchanger 9 [Rattus norvegicus]	GQPQMD	5.45	676.761	15.1251	19.039	0	16.7321	18.1669
EPQ10944.1	F-box/LRR-repeat protein 4 [Myotis brandtii]	MVSPMSLR	14.54	936.772	15.2802	15.4165	17.8026	16.8889	14.7053
WP_005019114.1	MULTISPECIES: adenylate kinase [Acinetobacter]	EGTELGLKAK	8.32	1044.58	14.4913	10.4053	8.67766	13.9581	11.9073
XP_012403385.1	PREDICTED: tubulin polyglutamylase TTLL5 isoform X1 [Sarcophilus harrisii]	VAVDSGPEMK	7.53	1033.4	14.982	14.181	0	15.3587	14.947
XP_014944181.1	PREDICTED: translation initiation factor IF-2-like [Ovis aries musimon]	GSCAPPPR	14.26	840.416	15.4055	16.2671	15.2092	14.4925	15.1392
XP_012577786.1	PREDICTED: collagen alpha-1(XVI) chain isoform X1 [Condylura cristata]	AGSPGGPGK	9.34	727.815	17.5771	17.8576	16.0505	15.4651	15.5388
XP_004764449.1	PREDICTED: exophilin-5 isoform X1 [Mustela putorius furo]	DGKIASSK	3.94	805.64	17.8632	16.8472	15.1517	15.7925	14.8803
XP_003434049.2	PREDICTED: collagen alpha-1(VI) chain [Canis lupus familiaris]	GSRGSK	5.62	591.383	15.6587	13.728	14.4894	15.6425	15.1557
ABC84231.1	FTH1, partial [Bos taurus]	MGAPGSGMAE	5.35	938.561	15.1845	14.8908	15.4937	16.5964	14.2546
EGV94071.1	hypothetical protein I79_000221 [Cricetulus griseus]	PKIQGK	33.08	669.916	0	16.3349	13.4794	0	14.7066
NP_766170.2	ubiquinone biosynthesis monooxygenase COQ6, mitochondrial precursor [Mus musculus]	LLIGADGHK	34.46	923.244	16.0911	20.7513	17.5447	17.4018	17.269
XP_008968895.1	PREDICTED: LOW QUALITY PROTEIN: acetoacetyl-CoA synthetase-like [Pan paniscus]	KAMEQR	5.35	778.575	15.0808	15.7903	0	16.6459	0
XP_003801969.1	PREDICTED: cadherin-24 [Otolemur garnettii]	DVASIR	12.82	661.174	16.9451	16.1463	15.2282	15.5993	15.3687
XP_012870273.1	PREDICTED: LOW QUALITY PROTEIN: amyotrophic lateral sclerosis 2 chromosomal region candidate gene 11 protein [Dipodomys ordii]	LSQSGHMK	16.81	887.82	16.7744	16.755	0	14.9812	14.3592
XP_012410196.1	PREDICTED: poly [ADP-ribose] polymerase 14 [Trichechus manatus latirostris]	EGGSASGK	19.76	692.736	13.896	15.3748	14.3427	14.4853	15.6335
XP_003496237.2	PREDICTED: progonadoliberin-1 isoform X1 [Cricetulus griseus]	MDYITKK	9.54	898.665	17.0318	16.2483	15.5386	13.4255	15.5533
XP_017367134.1	PREDICTED: ribosome biogenesis protein BOP1 isoform X1 [Cebus capucinus imitator]	GPGGMEK	10.41	691.339	16.2091	17.6815	17.049	17.3957	14.7211
ELR52790.1	Tropomyosin beta chain [Bos mutus]	QVGGSQARR	10.37	957.387	14.5609	16.4136	15.7452	15.5226	15.3092
XP_017496179.1	PREDICTED: capZ-interacting protein isoform X1 [Manis javanica]	SPEKTPPR	7.41	912.03	15.3794	17.0695	15.4179	13.9031	16.6885
XP_005375257.1	PREDICTED: aminopeptidase B [Chinchilla lanigera]	SPLPTGNVKR	8.97	1068.48	16.0619	15.6773	16.5716	16.1424	16.0018
OBS59139.1	hypothetical protein A6R68_09736 [Neotoma lepida]	INMSXK	13.47	708.252	17.7404	17.0746	16.3399	0	0
XP_007090183.2	PREDICTED: LOW QUALITY PROTEIN: cytochrome c oxidase subunit 7A2, mitochondrial, partial [Panthera tigris altaica]	NGNGRSAR	11.07	830.807	15.6563	18.4554	13.2197	14.7959	13.6916
NP_001289148.1	usherin [Rattus norvegicus]	LAAATPTSLQVVWSTPAR	5.72	1869.6	0	14.4475	15.8734	15.1942	16.9289
XP_007124108.1	PREDICTED: zinc finger protein 324A isoform X1 [Physeter catodon]	GTGEAWR	16.96	774.845	15.2113	17.4897	13.9931	16.6423	14.9189
ELK25919.1	Olfactory receptor 10AG1 [Myotis davidii]	SNQSEGTSK	14.5	938.484	14.3151	14.6662	13.2238	14.8653	14.9802
XP_006053891.1	PREDICTED: rho guanine nucleotide exchange factor 16 isoform X1 [Bubalus bubalis]	GQPAVKR	12.37	754.842	16.371	15.3106	15.7186	16.2528	15.5487
XP_005694880.2	PREDICTED: A disintegrin and metalloproteinase with thrombospondin motifs 12 [Capra hircus]	DSPDTSQK	9.6	876.638	16.6689	15.5601	15.8216	14.5479	16.0295
XP_006891415.1	PREDICTED: lysophosphatidic acid receptor 5 [Elephantulus edwardii]	TLATPR	15.71	657.227	16.893	15.8957	16.4485	15.4347	14.9465
NP_001070436.1	mannan-binding lectin serine protease 1 precursor [Bos taurus]	IKAGPK	7.38	613.189	14.5068	17.8063	17.4936	16.7705	15.2578
XP_004377257.1	PREDICTED: protein RCC2 [Trichechus manatus latirostris]	SGNGTAR	2.97	662.938	0	13.9622	13.9867	14.7806	14.8733
XP_008048686.1	PREDICTED: succinate-semialdehyde dehydrogenase, mitochondrial [Carlito syrichta]	NAREVGEVLCTDPLVSK	4.58	1885.73	0	16.5449	18.5969	13.485	0
XP_016084118.1	PREDICTED: xanthine dehydrogenase/oxidase-like [Ornithorhynchus anatinus]	LAPDARGGK	4.81	883.075	17.7494	17.4483	15.6153	16.2207	16.6518
XP_006069111.1	PREDICTED: fibroblast growth factor 23 [Bubalus bubalis]	AGSAGAER	13.17	718.615	16.1045	17.5424	14.8303	16.204	0
XP_006900558.1	PREDICTED: 60S ribosomal protein L22-like 1-like [Elephantulus edwardii]	APKDMK	6.69	690.468	14.4349	15.0429	15.8319	15.5028	16.0119
XP_006864968.1	PREDICTED: LOW QUALITY PROTEIN: doublecortin domain-containing protein 5 [Chrysochloris asiatica]	KNPSTK	2.23	673.761	15.9404	15.903	16.7534	14.4559	0
XP_001510946.1	PREDICTED: cilia- and flagella-associated protein 57, partial [Ornithorhynchus anatinus]	QSSEDLQR	11.93	962.172	15.0199	16.8604	13.6842	15.6005	11.6367
XP_014948266.1	PREDICTED: LOW QUALITY PROTEIN: forkhead box protein E1 isoform X1 [Ovis aries]	EERGEXGGR	8.96	986.091	16.8407	16.58	18.2625	17.0494	14.4764
AAD45866.1	EH-domain containing protein testilin [Homo sapiens]	ITGANVKK	4.56	829.412	14.2439	15.3531	15.8741	0	17.051
XP_007180317.1	PREDICTED: disintegrin and metalloproteinase domain-containing protein 11-like [Balaenoptera acutorostrata scammoni]	GWGGGMK	5.7	692.018	15.9113	15.6698	18.8719	15.5153	14.1613
ELW47249.1	Vomeronasal type-2 receptor 26 [Tupaia chinensis]	DFKVVMR	8.28	910.842	14.725	11.0038	12.8005	16.0027	15.6669
XP_012782639.1	PREDICTED: protein MROH8 [Ochotona princeps]	EGFNGDLK	10.91	878.628	14.6363	0	16.5182	14.1991	14.8767
XP_013221161.1	PREDICTED: protein transport protein Sec24D [Ictidomys tridecemlineatus]	MAGPQPPK	21.96	825.62	13.8075	14.4947	19.3239	16.9411	15.7672
XP_006077348.1	PREDICTED: WD repeat-containing protein 49 isoform X1 [Bubalus bubalis]	SLGIGTLK	2.84	787.511	14.737	0	15.6139	14.8897	11.8839
ACI28981.1	abnormal spindle-like microcephaly-associated protein, partial [Nycticebus coucang]	AYISGXK	6.3	775.853	0	14.5865	11.1248	14.2839	16.3884
XP_007968634.1	PREDICTED: uncharacterized proline-rich protein isoform X1 [Chlorocebus sabaeus]	HVTSGR	4.98	657.376	17.2423	14.9179	15.5779	15.7905	15.2244
XP_012888596.1	PREDICTED: PR domain zinc finger protein 16 [Dipodomys ordii]	VTDPMGVLK	1.91	976.514	14.0003	13.4266	15.0611	13.0911	15.9947
EHB00372.1	Ectonucleoside triphosphate diphosphohydrolase 4 [Heterocephalus glaber]	AILYRTR	2.89	892.614	0	13.7308	14.4586	16.2208	17.1193
XP_007538269.1	PREDICTED: cystathionine beta-synthase [Erinaceus europaeus]	TKSGSA	5.89	550.504	17.3814	16.9264	15.0842	14.7272	16.9376
XP_017507794.1	PREDICTED: LOW QUALITY PROTEIN: solute carrier family 2, facilitated glucose transporter member 3 [Manis javanica]	EESTTAV	14.98	734.809	17.5217	17.382	13.8889	16.5433	16.4269
ERE74048.1	intelectin-1a-like protein, partial [Cricetulus griseus]	TRGGMTMSK	1.52	984.114	14.9363	15.0537	14.5189	14.5879	0
AAC26738.1	immunoglobulin light chain variable region, partial [Homo sapiens]	AAPSVS	3.09	531.11	17.6919	18.8507	0	16.6916	16.6584
XP_007171005.1	PREDICTED: FERM domain-containing protein 8 isoform X4 [Balaenoptera acutorostrata scammoni]	DGLQGLL	10.49	716.379	14.7889	17.1835	15.1985	15.648	14.8917
ELK02454.1	Transmembrane protein 5 [Pteropus alecto]	LGGLRARPR	7.92	994.317	0	17.3576	0	15.3907	13.8121
XP_007182416.1	PREDICTED: alpha-N-acetylgalactosaminide alpha-2,6-sialyltransferase 3 isoform X1 [Balaenoptera acutorostrata scammoni]	AAISTMI	2.88	723.092	15.3412	14.8514	16.1658	16.0948	15.3248
EGV91972.1	Tumor necrosis factor receptor superfamily member 10B [Cricetulus griseus]	AASALNH	4.94	682.966	15.062	15.3746	15.1146	14.8684	14.486
XP_015103074.1	PREDICTED: sterol regulatory element-binding protein 1 [Vicugna pacos]	GGPQAT	11.17	529.739	15.0165	15.8719	15.7641	14.681	15.7135
XP_004700829.1	PREDICTED: acyl-CoA synthetase short-chain family member 3, mitochondrial [Echinops telfairi]	GTGPTRR	6.26	744.936	14.3168	15.1919	14.8776	16.0792	15.2387
XP_017532812.1	PREDICTED: protein FAM57A isoform X1 [Manis javanica]	QQGLHLLR	11.39	965.185	17.5879	17.0214	14.9527	15.4426	16.5953
AGE92335.1	interphotoreceptor retinoid-binding protein, partial [Mesomys hispidus]	SLGPLXG	13.69	643.78	17.2653	15.5884	15.4309	16.2114	15.8982
XP_012385300.1	PREDICTED: A disintegrin and metalloproteinase with thrombospondin motifs 14 [Dasypus novemcinctus]	GNPXTKLR	5.99	840.384	15.4014	15.5	19.3134	16.1141	16.3149
CAI70424.1	alpha 2B adrenergic receptor, partial [Cheirogaleus medius]	AXGGPGK	1.75	582.124	15.3681	16.4811	16.4907	17.0206	15.8991
XP_007467964.1	PREDICTED: uncharacterized protein LOC103070421 [Lipotes vexillifer]	STCTYPPPR	12.57	1079.51	15.5779	13.4309	15.3182	13.3772	14.5462
CCG14213.1	inosine-5-prime-monophosphate dehydrogenase, type II, partial [Tragulus javanicus]	QGEDCAG	4.61	738.111	14.6172	12.3008	13.3692	15.3705	13.8176
XP_004636015.1	PREDICTED: glycosyltransferase 1 domain-containing protein 1 [Octodon degus]	LEGDMED	7.46	807.442	15.6304	16.3087	17.3663	17.4413	15.589
XP_001510027.2	PREDICTED: phosphatidylinositol 4-phosphate 3-kinase C2 domain-containing subunit alpha [Ornithorhynchus anatinus]	HSNSLPK	16.94	783.303	17.092	16.7006	16.6027	15.9832	16.6611
XP_014976175.1	PREDICTED: zinc finger MYM-type protein 5 isoform X1 [Macaca mulatta]	ILPNGEK	12.21	770.352	16.7743	14.357	16.3241	14.8048	15.6451
XP_004875652.2	PREDICTED: DNA replication licensing factor MCM2, partial [Heterocephalus glaber]	GQSPKH	3.67	649.992	15.7628	17.3047	15.0636	14.939	0
XP_014993694.1	PREDICTED: zinc finger SWIM domain-containing protein 5-like [Macaca mulatta]	GGTDSARR	9.3	819.65	15.6056	15.8013	15.0994	0	15.2085
XP_015107567.1	PREDICTED: testis- and ovary-specific PAZ domain-containing protein 1-like, partial [Vicugna pacos]	HAELPGK	2.3	751.704	11.8167	12.0067	8.24509	14.9308	11.4063
XP_007497271.1	PREDICTED: doublecortin domain-containing protein 5 isoform X1 [Monodelphis domestica]	NPVVPLK	11	765.867	17.1839	15.5777	16.13	15.3955	15.3143
XP_014962370.1	PREDICTED: rRNA methyltransferase 2, mitochondrial isoform X2 [Ovis aries musimon]	FPAAGSR	5.15	706.296	15.6713	16.9839	13.9206	15.2808	15.4861
XP_012501523.1	PREDICTED: galactosylgalactosylxylosylprotein 3-beta-glucuronosyltransferase 2 [Propithecus coquereli]	GGPRLPLR	7.56	864.793	14.1177	15.7375	18.278	15.057	14.6532
XP_012905976.1	PREDICTED: diffuse panbronchiolitis critical region protein 1 [Mustela putorius furo]	DHGPK	4.31	553.795	15.2679	16.9398	16.9984	17.8606	18.1373
BAD92799.1	heterogeneous nuclear ribonucleoprotein K isoform a variant, partial [Homo sapiens]	GRPGDR	8.96	657.332	16.0172	14.5581	19.6187	16.0575	16.089
XP_005335952.1	PREDICTED: HAUS augmin-like complex subunit 6 [Ictidomys tridecemlineatus]	HSIIRK	6.82	753.522	17.5323	17.8321	13.6647	15.2024	19.2464
EDL10406.1	mCG1044767, partial [Mus musculus]	GGTSYQKK	9.09	867.255	16.9359	16.8925	16.9787	18.0345	16.5604
XP_012510185.1	PREDICTED: alpha-(1,3)-fucosyltransferase 7 [Propithecus coquereli]	YGMTHCR	7.94	923.414	16.4635	13.8107	18.1131	15.8802	15.9337
XP_010595976.1	PREDICTED: collagen alpha-3(IV) chain [Loxodonta africana]	GNPGSPGR	10.14	741.465	14.1811	17.2934	13.4795	16.4133	14.7413
XP_006196266.1	PREDICTED: secretory phospholipase A2 receptor isoform X1 [Vicugna pacos]	VGCDAVWEK	8.77	1062.72	17.9338	14.3635	14.9258	14.5721	13.3524
EAW68255.1	hCG2040812 [Homo sapiens]	EEKWAG	12.13	719.353	14.4953	17.1563	0	15.6781	0
XP_012866141.1	PREDICTED: zinc finger protein 341 [Dipodomys ordii]	AKGAGKPK	11.78	757.896	17.9436	16.9763	15.3475	16.3846	15.4456
XP_017807663.1	PREDICTED: LOW QUALITY PROTEIN: zinc finger protein 562-like [Papio anubis]	GMSVTF	9.03	639.403	15.601	15.3137	17.0334	16.6309	17.9153
XP_005985703.1	PREDICTED: LOW QUALITY PROTEIN: sperm flagellar 2, partial [Pantholops hodgsonii]	DVSIXR	9.35	687.807	16.1431	18.374	15.6837	16.8241	16.0005
NP_710142.1	harmonin isoform b3 [Homo sapiens]	GDEIMAINGK	7.3	1063.99	14.7509	16.5579	16.1984	13.9668	14.0346
XP_007461336.1	PREDICTED: probable dimethyladenosine transferase-like [Lipotes vexillifer]	VDSSVVR	12.27	760.634	15.1853	16.5227	14.9776	15.8976	12.2346
XP_004623036.1	PREDICTED: zinc finger protein 629 [Octodon degus]	HQESHTQEK	6	1124.96	13.8825	14.2411	14.982	15.2388	14.2568
NP_937858.2	protein FAM13C isoform 1 [Homo sapiens]	TAISPK	4.2	613.096	15.8281	15.3651	14.7926	15.7464	16.3212
XP_008069553.1	PREDICTED: zinc finger protein 197 isoform X1 [Carlito syrichta]	DLDEPALK	5.25	901.2	14.7202	14.4521	14.4788	16.2322	15.4242
NP_001192294.1	C-type lectin domain family 9 member A isoform 4 [Mus musculus]	ANTGGD	4.26	534.469	14.2018	13.6334	16.203	15.3055	16.1764
XP_003985597.2	PREDICTED: carboxypeptidase Z [Felis catus]	VHRPCR	7.1	823.066	18.8382	16.3275	15.2163	0	16.3102
XP_007086343.2	PREDICTED: 1-phosphatidylinositol 4,5-bisphosphate phosphodiesterase eta-1 [Panthera tigris altaica]	SPNHGK	8.48	639.213	18.0678	16.6706	16.0142	16.3408	16.4994
AAB19416.1	cathepsin G=plasma-membrane associated protease [human, monocytic cell line U937, Peptide Partial, 10 aa]	ESRPH	2.54	625.012	16.6062	16.1637	15.8503	16.9056	15.4678
XP_008821505.1	PREDICTED: specifically androgen-regulated gene protein [Nannospalax galili]	AVAPMASPGK	7.13	944.032	17.8537	15.4377	15.9853	16.9163	15.346
BAC87538.1	unnamed protein product [Homo sapiens]	FSLTRDSAR	5.88	1053.08	0	15.3648	15.5439	15.5236	15.5023
XP_004372932.1	PREDICTED: torsin-1A-interacting protein 1 [Trichechus manatus latirostris]	EFQNQMR	8.37	967.664	13.6176	11.9419	15.8561	0	16.3281
XP_008542037.1	PREDICTED: 60 kDa lysophospholipase [Equus przewalskii]	GVLIPGR	6.33	712.365	14.0721	16.3864	16.0519	14.3041	14.7229
XP_010328296.1	PREDICTED: LOW QUALITY PROTEIN: vitamin K-dependent gamma-carboxylase [Saimiri boliviensis boliviensis]	VMXAGAK	9.23	648.638	17.2263	16.5807	15.3537	14.7659	15.9858
XP_008699846.1	PREDICTED: zinc finger protein 345-like [Ursus maritimus]	HSHLTRHQR	12.27	1172.42	14.9365	16.1073	0	0	14.3328
Q8K3I9.1	RecName: Full=Glucocorticoid-induced transcript 1 protein; AltName: Full=Glucocorticoid-induced gene 18 protein; AltName: Full=Testhymin; AltName: Full=Thymocyte/spermatocyte selection protein 1	SSSTR	6.21	538.881	19.1117	16.7614	15.7807	16.5711	16.8921
XP_004285112.1	PREDICTED: inhibitor of nuclear factor kappa-B kinase subunit beta isoform X2 [Orcinus orca]	HSLERAS	3.51	800.267	16.4035	18.0158	14.9106	15.6765	16.4456
AAH55070.1	Ccl2 protein [Mus musculus]	CPKEAVV	1.73	802.686	15.7788	14.4219	18.9675	16.2178	15.3034
AAB70663.1	phosphplipase C-gamma 1, partial [Homo sapiens]	MAGAASPCANGC	12.82	1167.57	17.4213	0	14.8551	14.5295	0
XP_012500815.1	PREDICTED: ATP-binding cassette sub-family A member 7 [Propithecus coquereli]	VVEDHAVDTK	8.48	1111.58	15.0114	12.7626	15.3791	15.0931	11.9712
XP_016279513.1	PREDICTED: cartilage intermediate layer protein 1 isoform X1 [Monodelphis domestica]	TDHDDPKVK	4.8	1054.21	15.4168	14.5596	14.9696	14.3748	14.3219
XP_004709794.1	PREDICTED: coiled-coil domain-containing protein 92 [Echinops telfairi]	KPSGADSAV	11.29	832.706	16.4165	18.0545	14.7224	14.5663	14.1082
XP_008830811.1	PREDICTED: fibrous sheath-interacting protein 2 [Nannospalax galili]	NGMMTKK	10.65	824.156	13.7129	13.9671	16.5944	15.7537	17.0069
XP_012379463.1	PREDICTED: LOW QUALITY PROTEIN: A-kinase anchor protein 8-like [Dasypus novemcinctus]	AARGGATAEAR	7.07	1029.94	15.1531	17.778	14.6232	0	15.0809
XP_008837102.1	PREDICTED: Y-box-binding protein 3 [Nannospalax galili]	QVYLGATIK	2.18	992.501	14.9544	14.7082	16.0445	16.8184	18.329
OBS67126.1	hypothetical protein A6R68_04340, partial [Neotoma lepida]	MILNLFR	24.18	905.624	15.593	16.6076	16.4154	15.4828	16.1565
XP_006893106.1	PREDICTED: receptor-transporting protein 3 [Elephantulus edwardii]	IINSSK	6.06	658.567	15.494	14.9152	17.701	16.1711	15.3893
XP_012370889.1	PREDICTED: LOW QUALITY PROTEIN: dnaJ homolog subfamily B member 7 [Octodon degus]	GGSDFDDK	9.18	841.645	16.5409	12.499	14.5649	15.4307	13.934
EGW13867.1	RasGAP-activating-like protein 1 [Cricetulus griseus]	GQGQVVC	8.67	745.668	15.067	14.574	15.6243	14.2086	14.6125
XP_004412776.1	PREDICTED: galactose-3-O-sulfotransferase 2 [Odobenus rosmarus divergens]	CLQDGVAK	6.34	890.009	12.9486	0	15.8694	11.7057	15.7205
XP_010842168.1	PREDICTED: zinc finger protein 282 isoform X1 [Bison bison bison]	ALIPFLSR	13.21	915.724	14.4784	0	14.6805	16.9122	17.9833
XP_015865147.1	PREDICTED: uncharacterized protein LOC107402992 [Peromyscus maniculatus bairdii]	GSSSSPSS	1.46	694.77	13.2475	14.1964	0	14.5977	15.6608
XP_005323791.1	PREDICTED: eukaryotic elongation factor 2 kinase [Ictidomys tridecemlineatus]	KSQQNGSSGSPASSFHFK	8.88	1880.79	15.388	16.6917	16.3134	14.5884	14.821
XP_007072889.2	PREDICTED: usherin [Panthera tigris altaica]	DPDIVRK	3.72	841.42	17.6914	17.8945	16.4431	15.0106	14.7316
XP_005409932.1	PREDICTED: EF-hand domain-containing protein D2 [Chinchilla lanigera]	ATMATDELATK	14.25	1167.21	13.92	15.1778	13.8422	14.2138	13.4865
XP_005342351.1	PREDICTED: olfactory receptor 56B1-like [Ictidomys tridecemlineatus]	MSTSFK	2.28	717.155	17.9814	17.073	17.4488	17.7874	18.7845
XP_011766866.1	PREDICTED: endophilin-A3 isoform X1 [Macaca nemestrina]	VHRGSIR	8.95	824.349	13.789	15.6268	15.1642	15.4908	14.3651
XP_004664318.1	PREDICTED: RNA-binding protein 6 isoform X2 [Jaculus jaculus]	EPPEDVFK	4.22	961.377	13.7767	17.3927	10.6117	15.3796	12.4188
XP_013004613.1	PREDICTED: Fc receptor-like protein 3 isoform X1 [Cavia porcellus]	GEIVTVR	11.1	774.321	13.2949	13.8148	13.8118	12.4627	13.5
XP_004650137.1	PREDICTED: nuclear protein MDM1 isoform X1 [Jaculus jaculus]	FVANMASK	10.16	883.356	16.3474	14.2518	15.7748	16.6755	17.8796
XP_014934631.1	PREDICTED: LOW QUALITY PROTEIN: myosin-9 [Acinonyx jubatus]	XGGALALEEK	13.02	1043.66	0	16.6352	14.2268	14.6952	15.1047
XP_016014679.1	PREDICTED: LOW QUALITY PROTEIN: NK1 transcription factor-related protein 1 [Rousettus aegyptiacus]	APEAAAEAAR	11.67	956.996	15.5851	18.2737	14.0326	15.3766	15.8331
XP_014939132.1	PREDICTED: LOW QUALITY PROTEIN: adhesion G-protein coupled receptor G4 [Acinonyx jubatus]	GMPTHRR	23.7	854.393	18.6488	18.4876	15.0947	15.0087	18.2707
XP_006903039.1	PREDICTED: melanoma-associated antigen B1-like [Elephantulus edwardii]	GAGASTP	2.24	559.918	17.8907	16.8703	14.6394	16.1344	0
XP_005953781.1	PREDICTED: LOW QUALITY PROTEIN: receptor-type tyrosine-protein kinase FLT3 [Pantholops hodgsonii]	EAGPCR	6.67	689.419	15.6991	16.3217	15.3947	15.2061	14.7441
XP_004372168.1	PREDICTED: TNF receptor-associated factor 1 [Trichechus manatus latirostris]	CMVETSA	5.56	798.125	15.4392	15.0205	16.9502	14.9539	12.3998
XP_012588248.1	PREDICTED: lamin tail domain-containing protein 1 [Condylura cristata]	RVSAHPFR	6.1	969.204	0	0	18.8694	15.9821	0
XP_004388249.1	PREDICTED: B-cell receptor CD22 [Trichechus manatus latirostris]	LTLSAVSK	21.52	818.316	15.546	15.5258	15.5805	15.3615	14.6711
XP_017194749.1	PREDICTED: LOW QUALITY PROTEIN: gamma-tubulin complex component 6 [Oryctolagus cuniculus]	XANLDFR	10.1	851.119	0	17.2455	16.5363	16.1466	16.7582
XP_004744130.2	PREDICTED: LOW QUALITY PROTEIN: methionine aminopeptidase 1D, mitochondrial [Mustela putorius furo]	GGTGGXGVLR	12.59	843.635	15.0702	16.5381	16.2517	17.4544	17.8016
XP_017825058.1	PREDICTED: melanoma inhibitory activity protein 3-like [Callithrix jacchus]	MILPGKAIK	13.71	970.705	0	0	13.7316	14.9016	0
XP_014412367.1	PREDICTED: sodium- and chloride-dependent GABA transporter 3 isoform X2 [Camelus ferus]	LRPRAM	3.42	743.41	14.5946	15.3178	15.5578	17.1018	11.8326
XP_006874676.1	PREDICTED: nuclear receptor coactivator 4-like [Chrysochloris asiatica]	LVSLMATSR	9.55	992.34	13.5446	12.1441	18.2096	14.972	12.8268
ELR48816.1	Rab11 family-interacting protein 1 [Bos mutus]	AGPLFR	8.18	659.226	16.4387	15.6246	18.897	15.7054	15.6055
XP_005958749.1	PREDICTED: olfactory receptor 4D11-like [Pantholops hodgsonii]	GRLGPSK	1.96	715.773	15.8231	14.1308	16.6715	18.0376	17.4299
CAE30498.1	TPA: Jade2 protein [Mus musculus]	GTQGPPMR	12.31	859.396	15.5278	13.8098	15.8423	15.5115	13.2345
EGV91588.1	Huntingtin protein [Cricetulus griseus]	EKASPGR	13.42	744.708	15.7209	15.5227	18.524	15.2724	14.3417
XP_008580745.1	PREDICTED: serum deprivation-response protein [Galeopterus variegatus]	ISSGKGSAFK	6.42	981.921	16.4272	14.6033	17.8919	16.3863	15.2399
AAH68540.1	COG5 protein [Homo sapiens]	KPDYDPEK	5.06	990.898	13.0304	14.1049	14.495	15.952	15.392
XP_007653786.1	PREDICTED: RAB6A-GEF complex partner protein 1 [Ornithorhynchus anatinus]	DMIILFR	27.85	908.381	16.108	16.4526	14.8675	15.515	14.8186
XP_004617307.1	PREDICTED: IQ domain-containing protein E [Sorex araneus]	AAASMPVGAR	6.92	945.705	13.942	13.3467	15.0662	14.2117	14.3506
EDM01689.1	taste receptor, type 2, member 10 [Rattus norvegicus]	RNLSVT	5.08	688.7	18.3127	17.7207	16.631	15.6044	16.7652
XP_016041176.1	PREDICTED: LOW QUALITY PROTEIN: target of Nesh-SH3 [Erinaceus europaeus]	KPGTILGTR	8.46	942.702	15.5725	18.2216	15.7547	0	14.7095
NP_080685.2	ATP-dependent RNA helicase DDX55 isoform 1 [Mus musculus]	LEDMFR	18.59	810.522	14.3656	14.9311	15.0448	15.1353	16.1602
XP_008994337.1	PREDICTED: nuclear receptor coactivator 3 isoform X8 [Callithrix jacchus]	DHLGDK	11.9	684.483	18.1753	18.6683	15.2209	15.4211	15.7737
EFB26061.1	hypothetical protein PANDA_013341, partial [Ailuropoda melanoleuca]	ITITPEVPFPKR	21.4	1397.33	15.0567	15.3312	13.0768	14.5096	14.9842
NP_001020946.1	inositol hexakisphosphate and diphosphoinositol-pentakisphosphate kinase 2 [Rattus norvegicus]		9.88	683.45	16.1514	17.5953	15.5876	17.0625	16.4095
EPY89685.1	kinesin family member 18B [Camelus ferus]	EPGPAR	3.32	626.282	16.1672	16.2473	13.8604	14.6183	14.0219
EPY86013.1	junctional protein associated with coronary artery disease-like protein [Camelus ferus]	ASHPAK	7.91	611.212	18.8073	17.6812	15.4064	0	15.4182
XP_009233304.1	PREDICTED: LOW QUALITY PROTEIN: eukaryotic initiation factor 4A-I-like [Pongo abelii]	DVITREFR	13.64	1035.47	14.228	15.4663	14.3047	14.7881	13.4335
XP_013846978.1	PREDICTED: LOW QUALITY PROTEIN: iroquois-class homeodomain protein IRX-5, partial [Sus scrofa]	KGMSXSDI	10.48	823.774	0	15.6363	10.5136	12.2099	10.2358
XP_003415998.1	PREDICTED: DEAD box protein 53 [Loxodonta africana]	QKEPNPR	12.04	867.741	15.9994	17.135	17.834	15.192	15.9192
XP_004602714.1	PREDICTED: carboxypeptidase M [Sorex araneus]	SSLFLLLLSLGHIFLK	31.77	1801.8	14.5364	15.3455	14.7427	14.6488	14.6553
XP_012603129.1	PREDICTED: biogenesis of lysosome-related organelles complex 1 subunit 4 [Microcebus murinus]	MIGDSVAR	19.36	847.279	15.807	15.9036	16.7756	0	15.7519
EPQ03590.1	ATP synthase lipid-binding protein, mitochondrial, partial [Myotis brandtii]	KDIDTGAK	13.35	849.106	16.8436	19.9732	17.4232	19.5379	17.4935
XP_012880059.1	PREDICTED: ras-related protein Rap-1A [Dipodomys ordii]	MTGLMYR	11.61	887.51	14.4387	14.9204	15.1927	16.0473	15.0728
XP_013965181.1	PREDICTED: basic proline-rich protein-like [Canis lupus familiaris]	GRLHPDPR	12.52	946.915	14.8132	14.0948	14.8164	15.0689	16.3531
EGV99103.1	C2 domain-containing protein 2-like [Cricetulus griseus]	GMSIGGP	13.29	631.528	15.9653	15.5517	19.2637	15.4471	15.5138
ELK26645.1	Collagen alpha-1(XXVII) chain [Myotis davidii]	GRPEPPAPR	7.52	977.214	15.3127	0	14.4658	16.9215	17.3756
XP_012367630.1	PREDICTED: fatty acid desaturase 1 [Nomascus leucogenys]	GRDSTGPGR	6.45	901.413	15.4662	15.8452	17.9935	16.1937	14.1521
XP_006240888.1	PREDICTED: zinc finger protein 431 isoform X1 [Rattus norvegicus]	ENFPEG	7.01	693.488	14.8095	15.7606	14.9433	14.9455	17.0896
XP_005976920.1	PREDICTED: LOW QUALITY PROTEIN: chorionic somatomammotropin hormone-like [Pantholops hodgsonii]	LTSCEAQN	10.37	922.704	17.6328	17.1294	14.4733	15.0838	15.4967
XP_003992378.1	PREDICTED: protein NPAT [Felis catus]	NVISVGAAGK	5.74	915.51	17.2723	17.0851	16.7106	16.4396	14.9278
EDL37669.1	mCG1046304, isoform CRA_b, partial [Mus musculus]	LMGTTAAR	8.71	837.597	15.1494	15.3945	15.1638	14.2445	0
XP_004586669.1	PREDICTED: A disintegrin and metalloproteinase with thrombospondin motifs 19 [Ochotona princeps]	ARPRSK	8.78	714.559	16.7611	16.1048	16.4059	15.9218	18.1969
XP_005882041.2	PREDICTED: mitogen-activated protein kinase 3 [Myotis brandtii]	EPIAGR	12.83	642.219	19.5475	16.818	18.8258	16.2305	15.3987
EGW04388.1	Mesothelin-like protein [Cricetulus griseus]	ANSVSSR	11.7	719.376	19.4105	16.0113	18.2841	17.8502	0
XP_012290540.1	PREDICTED: F-box only protein 16 [Aotus nancymaae]	HPGAQA	2.03	580.466	15.198	13.3543	14.1386	12.5758	14.8252
EGV92647.1	Mortality factor 4-like protein 2 [Cricetulus griseus]	DSSTRR	1.63	720.732	15.3401	0	16.3878	16.5804	15.9964
XP_008159075.1	PREDICTED: phosphatidylinositol 3-kinase catalytic subunit type 3 [Eptesicus fuscus]	DVAGPK	2.03	586.948	14.7474	16.3915	16.7192	17.3378	15.227
EAW59464.1	hypothetical protein LOC150223, isoform CRA_c [Homo sapiens]	SSRPN	9.02	559.352	18.107	15.2889	14.8403	14.661	14.2993
XP_010358507.1	PREDICTED: RUN and FYVE domain-containing protein 4 [Rhinopithecus roxellana]	NFLGPRK	9.7	830.803	0	13.6488	15.8278	16.8842	17.3641
XP_004679720.1	PREDICTED: zinc finger protein ZFPM2 isoform X1 [Condylura cristata]	GPASSNGCAVLK	12.09	1160.16	13.4838	13.5486	12.1949	15.9958	14.471
XP_005087481.1	PREDICTED: protocadherin-16 [Mesocricetus auratus]	FDSTTYR	7.23	888.467	0	12.9648	15.1079	14.7272	15.2019
AAL35302.1	immunoglobulin gamma heavy chain B [Canis lupus familiaris]	GQAHQPSVYVLPPSR	47.89	1635.83	15.3265	15.9012	11.9439	0	0
XP_007500884.1	PREDICTED: serine/threonine-protein phosphatase with EF-hands 1 isoform X1 [Monodelphis domestica]	LGGEPKP	17.15	697.621	15.3607	15.9268	0	15.3248	15.1253
ABL59904.1	guanine nucleotide-releasing factor 2, partial [Homo sapiens]	APKSPDXXGVG	4.48	1050.44	16.4521	16.4819	14.94	15.1351	14.6931
XP_005898402.1	PREDICTED: metalloproteinase inhibitor 3 isoform X2 [Bos mutus]	MVYTIKQMK	23.34	1140.81	13.676	13.4317	13.7293	14.4394	11.5855
ELK15184.1	Contactin-4 [Pteropus alecto]	TPGGCCLR	9.9	921.103	15.8646	16.1379	15.7397	15.0719	15.367
XP_006525036.1	PREDICTED: ribosomal RNA processing protein 1 homolog B isoform X3 [Mus musculus]	AARPNPR	3.18	780.528	14.6795	14.3571	13.9614	13.1712	14.483
XP_013009270.1	PREDICTED: uncharacterized protein C1orf127 homolog [Cavia porcellus]	SEGHIMK	6.92	802.427	15.5254	16.1238	15.4586	16.0329	16.4571
XP_016288678.1	PREDICTED: LOW QUALITY PROTEIN: poly [ADP-ribose] polymerase 14-like [Monodelphis domestica]	LTVRLPPAK	12.47	995.322	15.0051	13.2567	17.1212	0	15.8427
XP_015984807.1	PREDICTED: ubiquitin conjugation factor E4 A isoform X2 [Rousettus aegyptiacus]	QLFMLT	10.63	768.289	14.7481	13.5585	13.4939	12.8108	17.6814
XP_004422819.1	PREDICTED: complement component C9 [Ceratotherium simum simum]	ESSNGGDSK	8.19	878.211	15.6114	15.8069	14.8586	17.0643	17.8418
XP_017390477.1	PREDICTED: pro-neuregulin-1, membrane-bound isoform isoform X1 [Cebus capucinus imitator]	APVAFR	11.2	660.974	17.3375	19.1107	14.1317	16.3377	15.5136
XP_008505183.1	PREDICTED: WAP four-disulfide core domain protein 8 [Equus przewalskii]	TACSLAAK	9.63	818.195	14.9137	14.4557	17.3989	15.9501	16.1591
XP_004711538.1	PREDICTED: dnaJ homolog subfamily C member 22 [Echinops telfairi]	SRGPGG	7.67	529.505	17.673	17.5314	0	15.7503	16.2679
XP_016860519.1	PREDICTED: thiamine transporter 2 isoform X1 [Homo sapiens]	LKHATIK	17.4	812.032	17.0888	0	15.9929	16.9491	16.5983
DAA29305.1	TPA: WC1 isolate CH149 isoform 1 [Bos taurus]	AVSVLK	11.47	617.068	14.3442	16.3818	16.6069	17.0738	17.797
ELR47178.1	Magnesium transporter NIPA4 [Bos mutus]	SSLPHMHK	4.96	937.241	15.7238	16.8441	15.9377	15.7439	17.0914
KFO37382.1	Acyl-CoA synthetase family member 4 [Fukomys damarensis]	TYATKR	2.56	738.916	14.6701	14.9034	15.3054	16.4664	16.6945
XP_005409699.1	PREDICTED: GEM-interacting protein isoform X3 [Chinchilla lanigera]	AQLQYMQR	10.28	1054.01	13.8145	14.1174	0	0	15.9583
KFO35603.1	tRNA pseudouridine synthase A, mitochondrial [Fukomys damarensis]	APSPVDGSDR	4.66	1000.21	0	18.161	12.3208	13.6297	15.3399
XP_011237849.1	PREDICTED: lethal(3)malignant brain tumor-like protein 1 isoform X4 [Mus musculus]	EPVHVGALER	4.61	1107	17.1771	16.4425	9.0015	13.5868	9.42621
XP_004391127.1	PREDICTED: lipocalin-like 1 protein [Trichechus manatus latirostris]	VDATLTK	2.27	747.819	13.0018	15.2168	16.8726	14.8467	16.7352
ELK26906.1	WD40 repeat-containing protein SMU1 [Myotis davidii]	IHGLRSGK	9.83	867.239	14.7517	15.8812	14.6032	0	17.1233
XP_004766942.1	PREDICTED: LOW QUALITY PROTEIN: putative ankyrin repeat domain-containing protein 31 [Mustela putorius furo]	HSNGSKK	8.96	758.512	15.6435	14.3734	14.5207	14.5287	14.6897
XP_014939234.1	PREDICTED: ribosomal protein S6 kinase alpha-6 [Acinonyx jubatus]	QPNIITLK	4.99	925.726	14.9861	14.9851	18.2458	15.133	15.9193
XP_011929027.1	PREDICTED: transcription initiation factor TFIID subunit 7-like [Cercocebus atys]	KVLEPFR	13.51	888.248	14.9611	0	16.6929	16.1755	17.9158
XP_008978530.1	PREDICTED: LOW QUALITY PROTEIN: cytoskeleton-associated protein 2-like [Callithrix jacchus]	ANGTIK	5.35	603.884	16.1847	19.0072	14.8377	16.739	16.155
XP_005360378.1	PREDICTED: coiled-coil domain-containing protein 167 [Microtus ochrogaster]	TILMSKASK	19.57	994.628	10.7737	11.3782	15.0853	14.4344	12.6035
XP_008579312.1	PREDICTED: LOW QUALITY PROTEIN: class E basic helix-loop-helix protein 41 [Galeopterus variegatus]	KPPEPLXK	12.69	908.847	15.8956	13.6822	15.9961	17.4266	17.4618
XP_003361299.1	PREDICTED: secreted phosphoprotein 24 [Sus scrofa]	TNTGFE	4.67	667.668	15.0541	16.5633	16.0954	15.9854	15.7662
XP_008059936.1	PREDICTED: 2'-5'-oligoadenylate synthase 2-like [Carlito syrichta]	VPARVI	5.06	655.229	14.9785	19.5693	0	16.7422	15.8045
XP_008772161.1	PREDICTED: uncharacterized protein LOC102550438 [Rattus norvegicus]	MSATADGER	8.07	952.037	0	15.3367	19.2573	14.6945	14.2992
XP_006990149.1	PREDICTED: schlafen family member 12-like [Peromyscus maniculatus bairdii]	DIDNPR	17.6	729.164	13.5509	16.0913	17.154	17.0951	15.2893
ELW62732.1	Protein boule-like protein [Tupaia chinensis]	ASGPGMAGRR	9.84	975.109	11.9357	12.5585	17.5057	0	14.3546
XP_005972050.1	PREDICTED: uncharacterized protein LOC102341294 [Pantholops hodgsonii]	ATITRR	11.96	717.491	15.8228	14.6015	15.1121	15.8024	17.5749
XP_008971246.1	PREDICTED: mitogen-activated protein kinase kinase kinase 15 [Pan paniscus]	QALDVSK	2.99	761.065	13.6244	15.4622	13.1779	16.0181	16.9854
XP_008696421.1	PREDICTED: LOW QUALITY PROTEIN: protein FAM65C [Ursus maritimus]	KAQGXR	1.91	720.353	17.12	16.8654	15.9791	0	16.3905
XP_004448347.1	PREDICTED: alpha-ketoglutarate-dependent dioxygenase alkB homolog 4 isoform X1 [Dasypus novemcinctus]	LVSLNLLSSTVLSMSR	7.08	1719.88	0	0	18.6096	16.8502	14.9771
XP_006900457.1	PREDICTED: all-trans-retinol 13,14-reductase-like [Elephantulus edwardii]	YCSMPK	9.94	785.37	16.1124	17.0117	16.2031	16.1672	16.4413
XP_005871780.1	PREDICTED: secreted phosphoprotein 24 [Myotis brandtii]	VNTGFE	4.96	665.164	13.6661	15.3933	18.6546	15.2277	16.5903
XP_006921792.1	PREDICTED: charged multivesicular body protein 4b [Pteropus alecto]	MSMFGK	4.1	717.188	16.8329	17.2986	17.7362	16.857	0
XP_003463681.2	PREDICTED: breast carcinoma-amplified sequence 1 isoform X1 [Cavia porcellus]	AAAAMNKR	6.14	849.137	15.9424	13.9701	16.2671	16.4558	17.5541
EGV95221.1	hypothetical protein I79_024583 [Cricetulus griseus]	VCIEETT	11.66	849.792	18.0409	0	16.18	15.0646	18.2149
XP_008842177.1	PREDICTED: probable ATP-dependent RNA helicase DDX31 [Nannospalax galili]	GSAHKTLSPK	5.79	1025.45	12.8058	13.4344	15.4696	13.5173	12.4598
XP_008831329.1	PREDICTED: spermatogenesis-associated protein 31D1-like [Nannospalax galili]	TLNSNPCK	9.82	933.745	15.0339	14.0843	14.5392	16.9482	16.6987
XP_012791182.1	PREDICTED: mucin-19-like [Sorex araneus]	KTGSATTK	6.46	794.046	14.6548	13.0237	13.9219	13.0676	12.6912
ELW48690.1	Protein Daple, partial [Tupaia chinensis]	MGVSTSEGK	10.27	896.004	13.7628	15.8003	19.4881	16.8741	16.4055
XP_004327147.1	PREDICTED: LOW QUALITY PROTEIN: schlafen family member 11-like [Tursiops truncatus]	INAKVLGK	1.62	842.814	16.0009	13.5274	15.3423	17.1764	17.1963
XP_017198075.1	PREDICTED: LOW QUALITY PROTEIN: protein phosphatase 1 regulatory subunit 35 [Oryctolagus cuniculus]	SFPASLR	10.62	777.998	14.9654	15.8488	15.8337	17.3291	17.9752
OBS74332.1	hypothetical protein A6R68_15135 [Neotoma lepida]	APDSAEEEK	10.65	976.237	14.8787	17.0343	14.9729	14.2618	14.9358
XP_017195476.1	PREDICTED: LOW QUALITY PROTEIN: E3 SUMO-protein ligase CBX4 [Oryctolagus cuniculus]	DAAAAGNGIGGK	4.98	1001.08	15.2365	0	14.7218	14.985	13.7411
XP_008069336.1	PREDICTED: signal-transducing adaptor protein 1 [Carlito syrichta]	STSVEK	4.09	649.102	16.7223	14.5223	18.5571	16.0938	15.6238
XP_014635342.1	PREDICTED: LOW QUALITY PROTEIN: pancreatic secretory granule membrane major glycoprotein GP2-like, partial [Ceratotherium simum simum]	CETTCR	8.06	825.681	18.5577	16.1688	16.0584	14.8186	17.5463
XP_012316770.1	PREDICTED: glycogen synthase kinase-3 alpha [Aotus nancymaae]	WGPSAGG	21.53	631.469	17.2941	16.9048	15.3993	15.5516	15.2738
XP_004584164.1	PREDICTED: myosin light chain kinase 3 [Ochotona princeps]	MSGASQEGPGPRGLPVLGK	12.9	1838.79	0	17.334	16.0452	16.6374	15.6426
XP_005318721.1	PREDICTED: serine/threonine-protein phosphatase 2A 56 kDa regulatory subunit delta isoform [Ictidomys tridecemlineatus]	WSAALLAK	7.76	859.801	15.1638	0	18.1686	15.0583	15.637
XP_017516062.1	PREDICTED: collagen alpha-3(IV) chain [Manis javanica]	GTAGPK	2.87	531.083	19.067	14.4881	17.6054	17.118	14.522
XP_004639719.1	PREDICTED: vacuolar protein sorting-associated protein 13D isoform X2 [Octodon degus]	MTSVEDPK	13.47	906.973	14.67	13.6068	13.6258	14.6114	13.6896
XP_002721640.1	PREDICTED: hydroxylysine kinase isoform X1 [Oryctolagus cuniculus]	HPDVIDVQSR	5.62	1164.52	12.8447	17.2785	15.4944	15.0574	0
XP_006914054.1	PREDICTED: tektin-4 [Pteropus alecto]	MNREHK	7.56	830.41	14.8083	13.7889	15.7619	12.7457	15.604
XP_011825169.1	PREDICTED: MAP kinase-interacting serine/threonine-protein kinase 1 isoform X1 [Mandrillus leucophaeus]	SLPTAL	2.11	601.019	16.5934	16.5029	18.2219	14.9707	15.2126
NP_001014151.1	nucleolar complex protein 4 homolog [Rattus norvegicus]	HAQTSSK	10.93	758.533	10.9385	12.7443	17.4083	13.8667	14.7557
XP_005376448.1	PREDICTED: G protein-regulated inducer of neurite outgrowth 1 [Chinchilla lanigera]	HSDPSGAGK	10.38	856.115	13.9588	14.4637	15.1161	15.7956	17.4035
XP_016049741.1	PREDICTED: neuroplastin [Erinaceus europaeus]	AVPVITGHK	2.75	921.115	15.068	15.0799	16.0488	0	15.0143
XP_006889800.1	PREDICTED: uncharacterized protein LOC102854700 [Elephantulus edwardii]	GYAAQR	5.96	665.214	16.1343	16.9902	16.378	15.0839	16.2992
XP_010621032.1	PREDICTED: vomeronasal type-1 receptor 4-like [Fukomys damarensis]	VIRSLTK	15.43	816.357	15.9306	19.1092	15.1568	14.642	16.5227
NP_001179864.1	putative thiamine transporter SLC35F3 [Bos taurus]	GIAIGMRR	8.95	890.58	14.1487	16.0548	16.4018	15.6768	15.2491
XP_004481362.1	PREDICTED: zinc finger protein GLI1 [Dasypus novemcinctus]	LTVPESAMK	9.42	991.28	15.1061	15.7499	15.6479	13.4034	0
AFV67297.1	breast cancer susceptibility 1, partial [Crocidura obscurior]	ITNSAESSXK	10	1035.85	14.2905	17.2421	15.9241	14.2003	0
XP_008769058.1	PREDICTED: phosphatidylethanolamine-binding protein 4 isoform X1 [Rattus norvegicus]	KSGSIR	9.73	646.857	14.0941	17.2327	13.7985	16.1365	15.4988
XP_003764066.1	PREDICTED: coiled-coil domain-containing protein 141 [Sarcophilus harrisii]	SPESMMSK	6.18	897.053	14.5672	13.8813	17.7184	14.9619	14.8745
XP_004701686.1	PREDICTED: LOW QUALITY PROTEIN: acid-sensing ion channel 4 [Echinops telfairi]	RGGAVLAPR	5.9	896.236	14.2289	17.2785	12.6815	0	15.3589
XP_004640896.1	PREDICTED: ERO1-like protein beta [Octodon degus]	MSWGVR	2.98	750.736	15.2502	16.2183	13.4531	15.6103	14.9986
XP_008137759.1	PREDICTED: leucine-rich repeat and IQ domain-containing protein 3 [Eptesicus fuscus]	KSGMAITMAK	16.23	1054.24	15.6018	15.4661	15.1521	16.4934	16.8875
XP_008696133.1	PREDICTED: N-glycosylase/DNA lyase isoform X1 [Ursus maritimus]	AAMAPGL	3.67	646.315	0	13.3937	0	14.7035	14.0034
XP_016014938.1	PREDICTED: uncharacterized protein LOC107518076 [Rousettus aegyptiacus]	GRTCGTR	14.63	807.652	17.3362	17.6229	16.8486	16.4088	18.7827
XP_005330566.1	PREDICTED: receptor-type tyrosine-protein phosphatase-like N [Ictidomys tridecemlineatus]	AVSLPATPVLLEKK	5.55	1467.03	14.1509	0	15.0369	15.6656	14.9934
XP_012639483.1	PREDICTED: LOW QUALITY PROTEIN: uncharacterized protein C5orf64 homolog [Microcebus murinus]	IPILGIAM	5.83	827.421	18.108	0	14.4127	14.575	17.8996
XP_003756969.1	PREDICTED: E3 ubiquitin-protein ligase Itchy homolog [Sarcophilus harrisii]	RVDNIGR	8.98	828.481	16.2268	19.432	16.8532	18.5109	16.6768
XP_010945523.1	PREDICTED: leucine-rich repeat and fibronectin type III domain-containing protein 1, partial [Camelus bactrianus]	ATAAAMASQGTER	3.94	1281.02	14.3981	12.8039	13.0972	14.1934	12.6188
NP_036462.2	histone acetyltransferase KAT6B isoform 1 [Homo sapiens]	TELSSTAKSK	14.08	1051.17	15.0711	14.3443	16.0534	15.191	15.3145
XP_003421221.1	PREDICTED: D-2-hydroxyglutarate dehydrogenase, mitochondrial [Loxodonta africana]	ARLGASAK	5.77	774.264	0	18.2113	16.7248	14.4045	15.2704
XP_004655373.1	PREDICTED: glial fibrillary acidic protein isoform X2 [Jaculus jaculus]	EGESHK	7.63	685.062	13.3376	16.9086	14.9552	15.5289	16.2066
XP_012622165.1	PREDICTED: sodium/nucleoside cotransporter 2 [Microcebus murinus]	EPIAVSTMK	6.03	990.987	15.3641	13.975	14.4021	14.6157	0
EAW51008.1	hCG1817914, isoform CRA_a, partial [Homo sapiens]	GPAAPPR	4.65	665.534	16.0554	17.4079	15.3584	15.6669	15.3608
AAH48675.1	1700012B07Rik protein [Mus musculus]	KPLFPPNS	18.86	899.826	17.4273	0	13.6079	14.1984	15.6208
XP_012381314.1	PREDICTED: EMILIN-3 [Dasypus novemcinctus]	LAAEAARR	15.64	857.45	16.394	17.741	14.9869	16.526	15.8724
XP_012785090.1	PREDICTED: caspase-6-like isoform X1 [Ochotona princeps]	ETEASHRR	7.05	985.084	12.7835	13.3062	0	14.4735	15.0489
AJT47160.1	soluble phosphoenolpyruvate carboxykinase 1, partial [Hipposideros armiger]	IDGNGGAK	8.42	731.792	16.197	15.3386	18.9564	16.6443	15.5801
XP_003758169.1	PREDICTED: secretogranin-3-like [Sarcophilus harrisii]	MSENMEK	2.28	883.355	15.9745	13.8526	18.937	16.0406	15.0439
XP_004479931.1	PREDICTED: protein phosphatase 1 regulatory subunit 14B [Dasypus novemcinctus]	ASGPGELR	10.11	786.416	10.7129	14.1042	18.3926	14.6225	14.562
NP_001135445.1	cation-transporting ATPase 13A2 isoform 2 [Homo sapiens]	GAPFR	7.32	547.324	14.1228	15.4213	14.5076	12.9893	14.1414
NP_004361.3	collagen alpha-1(XII) chain long isoform precursor [Homo sapiens]	AMTYVR	4.77	740.109	14.8942	15.8352	15.6626	16.3758	15.4763
BAE32493.1	unnamed protein product, partial [Mus musculus]	GGHTPK	4.97	597.154	14.1556	14.8201	15.831	13.6556	14.8304
XP_012645788.1	PREDICTED: SH3 domain-binding glutamic acid-rich-like protein 3 isoform X1 [Microcebus murinus]	MNAVMNAK	6.8	893.318	13.424	15.7687	15.71	16.5552	14.9497
XP_003784661.1	PREDICTED: zinc finger and SCAN domain-containing protein 2 [Otolemur garnettii]	AAEMPR	4.1	691.606	15.7416	16.3332	14.7001	15.4332	14.503
XP_244261.6	PREDICTED: structural maintenance of chromosomes flexible hinge domain-containing protein 1 isoform X1 [Rattus norvegicus]	FTPGPPGPK	9.39	898.667	16.1871	15.3139	16.7787	15.2851	14.9636
XP_008051659.1	PREDICTED: E3 ubiquitin-protein ligase RNF213, partial [Carlito syrichta]	DVVAQQGLSK	8.77	1044.58	15.8464	13.2296	18.5442	16.0149	15.5528
XP_013006091.1	PREDICTED: ethanolamine-phosphate phospho-lyase [Cavia porcellus]	NSACSGK	2.65	723.569	17.1564	17.9267	15.2992	15.8916	15.7898
XP_017704692.1	PREDICTED: LOW QUALITY PROTEIN: zinc finger protein 322 [Rhinopithecus bieti]	CGACXK	7.88	743.125	15.3744	18.1413	15.8807	15.0645	17.5202
XP_012400459.1	PREDICTED: neural cell adhesion molecule 1 [Sarcophilus harrisii]	TPPGNK	6.78	614.305	0	15.3029	0	17.5229	17.9824
XP_012413719.1	PREDICTED: LOW QUALITY PROTEIN: uncharacterized protein LOC101350599 [Trichechus manatus latirostris]	LEQTLLLCQK	33.92	1245.42	17.4028	0	16.4882	16.1813	15.9889
ELK38655.1	Serine/threonine-protein phosphatase 4 regulatory subunit 2 [Myotis davidii]	GYFTFK	6.26	763.074	15.199	17.3418	15.6544	15.612	13.5897
DAA20733.1	TPA: nuclear receptor co-repressor 2-like [Bos taurus]	SPAPPAEK	9.14	796.788	14.7472	14.4507	14.2229	14.1352	12.7396
XP_005403898.1	PREDICTED: PH and SEC7 domain-containing protein 1 isoform X1 [Chinchilla lanigera]	AGAGSAARKP	8.31	882.888	15.8597	17.5683	13.1038	16.1281	0
XP_005336010.1	PREDICTED: homeobox protein DBX1 [Ictidomys tridecemlineatus]	HVRDPR	10.78	779.079	17.6362	16.0433	14.0627	17.1275	17.8419
OBS78183.1	hypothetical protein A6R68_19430, partial [Neotoma lepida]	KEXVAAEGK	14.64	958.342	14.3141	18.5892	14.7572	15.3628	15.7966
NP_001181423.1	methyltransferase-like protein 7B precursor [Macaca mulatta]	GLTGASGK	18.22	691.567	15.4267	15.3126	15.8159	16.4214	15.7973
XP_012900539.1	PREDICTED: polycystic kidney disease and receptor for egg jelly-related protein-like, partial [Mustela putorius furo]	FSVDLGSVTK	17.71	1052.84	15.0196	16.7664	14.8218	16.382	12.5008
XP_004688184.1	PREDICTED: immunoglobulin J chain-like [Condylura cristata]	VTEPAFR	19.66	820.38	16.4269	16.3846	17.2963	18.1941	16.0208
XP_004739543.1	PREDICTED: contactin-associated protein-like 3 isoform X1 [Mustela putorius furo]	KSVSPAK	14.83	717.084	15.7525	14.9278	17.4177	15.5941	18.4621
XP_007642867.1	PREDICTED: BTB/POZ domain-containing protein 9 isoform X3, partial [Cricetulus griseus]	ANGEDMR	9.52	807.557	16.8244	14.7158	14.1896	14.8955	0
OBS82346.1	hypothetical protein A6R68_23671 [Neotoma lepida]	GRGSGEPLK	13.72	900.371	0	17.0397	16.1643	13.6205	17.0402
OBS66698.1	hypothetical protein A6R68_04763 [Neotoma lepida]	NTVTNS	2.44	635.856	15.2054	16.184	14.7335	14.6832	15.3262
XP_004442792.1	PREDICTED: protein tyrosine phosphatase domain-containing protein 1 isoform X2 [Ceratotherium simum simum]	SPVFHRTNIPK	15.01	1296.23	14.0244	14.3531	14.4645	14.7019	16.4527
XP_004662067.1	PREDICTED: NK-tumor recognition protein [Jaculus jaculus]	DVAEGSK	3.08	704.182	15.2396	15.1732	16.7938	0	15.8346
XP_008697098.1	PREDICTED: LOW QUALITY PROTEIN: hemicentin-2 [Ursus maritimus]	TLTVTEXR	8.17	979.824	13.974	15.4564	16.1188	15.6464	16.354
XP_011800175.1	PREDICTED: advanced glycosylation end product-specific receptor isoform X6 [Colobus angolensis palliatus]	AESVRGT	10.12	719.426	15.6401	15.4238	18.1605	16.1037	0
NP_001267343.1	60S ribosomal protein L3 [Pan troglodytes]	NAKEEGA	2.05	717.346	17.0424	16.4784	17.0735	16.7749	17.6959
XP_003471237.2	PREDICTED: PRAME family member 20-like [Cavia porcellus]	TGSIPSAAGSK	6.77	975.006	13.2419	15.1868	14.5826	14.6873	15.1933
AIE57449.1	immunoglobulin light chain variable region, partial [Homo sapiens]	LNGFDP	12.2	661.212	14.8529	16.8529	15.9563	15.9461	13.6215
ABC87799.1	breast and ovarian cancer susceptibility 1, partial [Lemur catta]	SSEENISSE	13.19	981.144	13.5871	17.1238	12.5829	12.1702	11.3724
XP_012615705.1	PREDICTED: zinc finger protein 252-like isoform X1 [Microcebus murinus]	AGSRASDR	11.82	817.635	15.46	16.1621	18.7214	16.4249	16.0706
XP_010334149.1	PREDICTED: LOW QUALITY PROTEIN: 60S ribosomal protein L10a-like [Saimiri boliviensis boliviensis]	FAGTVR	5.43	649.258	15.7854	15.2979	18.7877	15.0308	15.3012
XP_007097583.1	PREDICTED: LOW QUALITY PROTEIN: dynein heavy chain 14, axonemal [Panthera tigris altaica]	EKVDLGSR	9.76	903.197	14.677	16.0932	14.8191	15.3845	12.6943
XP_002916689.1	PREDICTED: LOW QUALITY PROTEIN: tigger transposable element-derived protein 3 [Ailuropoda melanoleuca]	LAAVQSRR	8.19	901.365	17.1659	17.083	14.427	15.9032	14.4526
EGW12008.1	Zinc finger protein 14 [Cricetulus griseus]	IHGGT	3.62	483.492	15.4656	15.5113	15.6764	14.8558	16.7388
ELK16213.1	Xenotropic and polytropic retrovirus receptor 1 [Pteropus alecto]	EHSDTR	8.68	743.483	14.5976	15.6502	16.0182	16.096	14.776
XP_004370233.1	PREDICTED: potassium voltage-gated channel subfamily KQT member 2 isoform X1 [Trichechus manatus latirostris]	SASSMGQK	14.51	807.585	16.0768	14.7595	17.8286	16.0363	15.7583
XP_005410280.1	PREDICTED: ubiquitin-like modifier-activating enzyme 7 isoform X2 [Chinchilla lanigera]	WTGWDPLK	11.49	1001.38	15.7104	15.8165	16.1738	14.1053	16.6373
XP_014974691.1	PREDICTED: phosphatidylcholine transfer protein isoform X3 [Macaca mulatta]	ITCFR	23.76	697.438	17.1064	16.6406	17.1435	17.899	16.9574
ERE87358.1	putative neurogenic locus notch-like protein [Cricetulus griseus]	GGGVPGGR	20.9	656.652	14.6838	15.2657	15.4044	15.4884	13.5088
XP_003763889.1	PREDICTED: zinc finger E-box-binding homeobox 2 [Sarcophilus harrisii]	SEMFVDNK	3.64	970.061	16.833	17.2224	14.7654	15.6669	13.982
XP_004418665.1	PREDICTED: apolipoprotein B-100 [Ceratotherium simum simum]	FMAETK	8.19	725.915	15.1448	15.9648	18.9865	14.9555	15.4876
XP_011223367.1	PREDICTED: MAP kinase-activated protein kinase 2 [Ailuropoda melanoleuca]	GRNSAAPPGK	15.97	954.159	13.4425	12.7899	19.204	15.5832	13.5493
XP_016832177.1	PREDICTED: granulins isoform X2 [Cricetulus griseus]	HSDSLLR	16.1	828.754	15.609	16.2063	17.03	14.6414	15.3765
NP_001180914.1	charged multivesicular body protein 4c [Macaca mulatta]	QLAAWAT	5.2	761.682	17.1262	18.1689	14.0635	15.5727	17.1217
XP_011829276.1	PREDICTED: protein YIPF1 [Mandrillus leucophaeus]	ITFGLMR	3.56	837.728	0	14.9652	15.6927	14.6992	15.008
EPQ11454.1	Centrosomal protein of 290 kDa [Myotis brandtii]	SEAMESK	9.74	797.755	16.1968	15.2424	17.1937	14.9222	14.1305
XP_004311101.1	PREDICTED: rap guanine nucleotide exchange factor 1 [Tursiops truncatus]	AATVSPK	10.63	672.418	17.0352	17.187	0	15.9824	15.9393
XP_004373025.1	PREDICTED: collectin-10 [Trichechus manatus latirostris]	LGKLGHMGPK	6.88	1054.48	14.9521	16.2784	16.4618	15.0273	15.2827
XP_003927949.1	PREDICTED: methyltransferase-like protein 25 [Saimiri boliviensis boliviensis]	GGGGEGPNR	11.4	798.935	16.1656	13.8629	17.8732	15.7882	13.7364
XP_010989399.1	PREDICTED: LOW QUALITY PROTEIN: rho GDP-dissociation inhibitor 3 [Camelus dromedarius]	XGGVDK	9.78	588.402	15.549	16.5202	15.6968	17.6929	18.219
XP_003418936.1	PREDICTED: dynein heavy chain 3, axonemal [Loxodonta africana]	LGIEAYAK	13.32	864.099	0	11.3321	17.7032	15.0553	14.9763
XP_006197378.1	PREDICTED: transforming growth factor beta receptor type 3 isoform X1 [Vicugna pacos]	ETGPGVK	6.61	688.547	11.7824	16.6519	19.0635	15.9198	16.7068
XP_013009630.1	PREDICTED: zinc transporter 2 isoform X1 [Cavia porcellus]	GRVGAEAVR	6.8	915.336	16.1048	18.0144	13.4879	16.6882	15.0876
XP_004654573.1	PREDICTED: polypeptide N-acetylgalactosaminyltransferase 14 isoform X1 [Jaculus jaculus]	YLNANK	6.5	723.27	17.5157	15.1954	18.4514	15.5184	15.314
AAI17225.1	Pancreatic lipase-related protein 3 [Homo sapiens]	TDGKWQR	9.02	889.581	18.272	16.672	15.1686	15.1093	18.8144
XP_004265872.1	PREDICTED: LOW QUALITY PROTEIN: nebulin-related-anchoring protein [Orcinus orca]	DGGYDFR	6.16	830.039	15.4242	14.8818	14.432	0	17.5833
XP_535082.1	PREDICTED: inositol monophosphatase 3 [Canis lupus familiaris]	EIATPK	6.06	657.341	17.7886	15.3025	14.6736	15.1204	15.2757
XP_016000914.1	PREDICTED: complement C3 [Rousettus aegyptiacus]	DKAGQYADK	15.68	993.517	14.5471	17.1277	14.2041	14.1492	13.459
EDL04806.1	mCG147131 [Mus musculus]	RSASSEGQR	2.28	977.777	14.106	13.7571	15.2612	13.886	14.202
XP_004683165.1	PREDICTED: ribosomal RNA-processing protein 8 [Condylura cristata]	SGVTNDSSK	4.43	894.011	14.5101	16.8292	14.8452	14.4364	15.8625
XP_012668199.1	PREDICTED: coiled-coil domain-containing protein 70 [Otolemur garnettii]	AFWKEEK	9.67	936.627	15.1553	18.3322	15.9826	16.5074	14.9825
EGW11536.1	Integrase catalytic domain-containing protein KIAA1305 [Cricetulus griseus]	APATSK	4.87	573.292	17.3794	15.9455	14.0228	14.9308	12.9786
XP_007119385.1	PREDICTED: spindle and kinetochore-associated protein 1 isoform X1 [Physeter catodon]	VVVSKYK	4.29	821.616	15.3689	17.3675	15.5388	15.8858	15.0258
XP_004062545.1	PREDICTED: transcription factor GATA-5 [Gorilla gorilla gorilla]	VHRXATPR	13.9	893.41	15.1506	16.9168	18.4215	15.4989	16.9293
XP_004609407.1	PREDICTED: ATP-dependent RNA helicase DDX1 [Sorex araneus]	AVGGGNYK	6.54	765.105	15.5485	14.1864	14.506	15.8162	16.7103
DAA25302.1	TPA: hypothetical protein BOS_10876 [Bos taurus]	NAISWR	1.72	745.422	17.7041	16.3012	16.9967	15.588	15.2553
XP_007942797.1	PREDICTED: sphingolipid delta(4)-desaturase/C4-hydroxylase DES2, partial [Orycteropus afer afer]	LADDSL	10.35	633.029	14.7563	15.9413	15.5149	15.5132	15.853
XP_008592096.1	PREDICTED: receptor-type tyrosine-protein phosphatase eta [Galeopterus variegatus]	TNGYIT	10.95	667.21	15.7445	14.6798	13.9235	15.2815	14.5396
XP_011284022.1	PREDICTED: pericentrin isoform X1 [Felis catus]	GAVVQGR	1.34	685.504	16.0633	15.8925	15.1146	16.5146	16.3617
AAT72831.1	T-cell receptor beta chain variable region, partial [Homo sapiens]	HQTHSC	5	770.961	15.5613	15.8582	16.3793	15.5135	17.2544
NP_063971.1	serine/threonine-protein kinase mTOR [Rattus norvegicus]	LMDTNAKGNK	12.73	1108.44	15.3848	15.2745	16.9858	14.8336	12.7762
XP_007469707.1	PREDICTED: LOW QUALITY PROTEIN: guanylate cyclase 2G-like [Lipotes vexillifer]	LVLRMHR	11.32	937.604	17.042	16.1302	18.1656	15.1017	15.2716
EFB21509.1	hypothetical protein PANDA_014604, partial [Ailuropoda melanoleuca]	ADHLQR	5.81	738.824	14.8799	15.4855	16.0905	15.5155	16.0435
XP_003920163.1	PREDICTED: ubiquitin/ISG15-conjugating enzyme E2 L6 [Saimiri boliviensis boliviensis]	FGMDRPS	4.91	825.577	13.6919	14.8383	13.5991	15.5692	14.5327
XP_005911591.1	PREDICTED: doublesex- and mab-3-related transcription factor C2 [Bos mutus]	GPQPSSPSL	14.55	868.332	14.2636	14.689	16.0019	13.2817	16.3815
NP_001625.2	S-adenosylmethionine decarboxylase proenzyme isoform 1 [Homo sapiens]	DGVTAK	2.66	590.25	16.4193	14.999	15.7366	0	15.5721
XP_006739060.1	PREDICTED: intraflagellar transport protein 20 homolog [Leptonychotes weddellii]	MGLAAMAK	10.38	823.282	13.2289	8.79168	13.5027	14.5274	15.1503
XP_016285912.1	PREDICTED: ankyrin-3 isoform X1 [Monodelphis domestica]	DVALYSSPK	13.62	979.601	16.1342	14.5959	18.3803	14.6206	13.8429
AAH07820.1	DDX60 protein, partial [Homo sapiens]	DPDPR	5.32	597.519	15.6788	14.1153	16.5593	17.8396	18.3611
XP_008159093.1	PREDICTED: abnormal spindle-like microcephaly-associated protein [Eptesicus fuscus]	AAVVVGQR	9.7	800.596	0	16.2589	0	0	15.8289
AAF29094.1	HSPC130 [Homo sapiens]	ACQALGAMLSK	11.62	1149.42	14.7494	12.22	13.4243	16.2141	14.4634
XP_006986893.1	PREDICTED: solute carrier family 12 member 4 isoform X2 [Peromyscus maniculatus bairdii]	DHEEAESGEGARR	12.42	1442.48	14.7655	0	19.3844	16.9973	14.8411
ELW63554.1	RNA-binding protein 44 [Tupaia chinensis]	IANATNK	5.73	731.446	17.3266	16.929	15.7209	15.6758	16.4291
XP_006860028.1	PREDICTED: G-protein coupled receptor 124 [Chrysochloris asiatica]	MGSGGRR	8.78	720.767	15.5681	14.7208	18.628	16.9973	16.5772
XP_008831285.1	PREDICTED: WD repeat-containing protein 60 isoform X1 [Nannospalax galili]	QGGIEYEK	10.91	923.487	16.101	14.469	18.2364	16.843	14.9752
XP_007955226.1	PREDICTED: oocyte zinc finger protein XlCOF19-like [Orycteropus afer afer]	DVTCKHK	16.05	888.5	13.4539	0	15.3878	13.5442	12.8645
XP_009210683.1	PREDICTED: disintegrin and metalloproteinase domain-containing protein 21-like isoform X1 [Papio anubis]	CFLTIK	10.87	781.366	16.5137	16.2569	17.0781	17.3833	16.153
XP_011542522.1	PREDICTED: zinc finger protein 692 isoform X1 [Homo sapiens]	ATTIPGGR	11.15	773.476	16.2751	0	16.8654	15.6848	15.3349
XP_003498038.1	PREDICTED: beta-defensin 43-like [Cricetulus griseus]	EYIKSK	6.16	767.649	17.0044	18.3221	19.0712	17.8434	14.8364
NP_033161.2	sodium channel protein type 7 subunit alpha [Mus musculus]	LRQNDK	15.15	773.316	16.2104	16.909	15.9773	15.4875	16.5016
XP_015306978.1	PREDICTED: metabotropic glutamate receptor 6 [Macaca fascicularis]	FLMALIR	4.65	880.559	15.5945	18.0233	11.9369	15.0248	15.2243
XP_008270964.1	PREDICTED: diacylglycerol O-acyltransferase 2-like protein 6 [Oryctolagus cuniculus]	INRPSK	11.14	713.447	15.5925	17.9197	15.6967	16.5515	15.391
XP_004622435.1	PREDICTED: 3-phosphoinositide-dependent protein kinase 1-like, partial [Sorex araneus]	SNGAATK	5.93	647.934	13.354	9.07987	14.599	16.4709	6.28643
XP_015428147.1	PREDICTED: E3 ubiquitin-protein ligase makorin-1 [Myotis davidii]	EPAAVDAK	7.82	799.345	15.7481	14.6241	17.6376	16.805	14.9941
XP_005363938.1	PREDICTED: 2-5A-dependent ribonuclease [Microtus ochrogaster]	TIVQLLCAK	10.77	1044.49	17.0588	13.8651	13.464	13.8063	13.9362
XP_014939068.1	PREDICTED: treacle protein isoform X1 [Acinonyx jubatus]	AASSPMK	9.59	707.519	17.1934	17.3925	17.1144	16.3078	18.222
ABG43111.1	CNCNA1S, partial [Sus scrofa]	TPVPK	11.2	541.21	17.2494	17.3446	14.5938	16.9028	15.0429
XP_004008666.1	PREDICTED: LOW QUALITY PROTEIN: deoxyhypusine hydroxylase [Ovis aries]	DLGQLXYR	13.4	919.256	14.472	17.3607	14.094	12.6437	16.3083
XP_005615278.1	PREDICTED: LOW QUALITY PROTEIN: sphingomyelin phosphodiesterase 3 [Equus caballus]	XTGPGK	4.56	556.309	15.6414	13.5752	14.59	15.601	16.6578
XP_004777756.1	PREDICTED: indoleamine 2,3-dioxygenase 1 isoform X1 [Mustela putorius furo]	DVREVLPK	6.97	956.137	15.6681	15.9307	18.8325	15.5724	0
XP_012974485.1	PREDICTED: uncharacterized protein C5orf42 homolog [Mesocricetus auratus]]	ADTVLR	10.89	674.952	15.3004	15.444	0	16.8049	17.562
XP_005678517.1	PREDICTED: cytochrome P450 4X1 [Capra hircus]	GLVNLDGPK	15.04	912.613	14.2641	16.8188	13.9886	0	14.9386
EDM14988.1	rCG49984, isoform CRA_b [Rattus norvegicus]	KNLHVNMS	16.53	957.485	17.6147	16.6249	16.0856	17.183	14.5171
XP_011781338.1	PREDICTED: LOW QUALITY PROTEIN: protein GUCD1 [Colobus angolensis palliatus]	MTGPGDRR	10.52	889.402	13.9596	10.6143	12.7895	15.4151	16.1332
XP_010343653.1	PREDICTED: IQ domain-containing protein E isoform X2 [Saimiri boliviensis boliviensis]	ELRPAFQR	4.43	1017.14	13.9201	13.6833	15.5767	17.2349	17.0198
XP_016050018.1	PREDICTED: receptor-type tyrosine-protein phosphatase N2 [Erinaceus europaeus]	VARPQVAGR	8.04	952.567	13.3894	12.9532	16.3847	17.5615	18.0284
XP_010623469.1	PREDICTED: disintegrin and metalloproteinase domain-containing protein 7 [Fukomys damarensis]	DPRGSADSK	6.82	932.674	15.1651	16.3064	18.5444	15.9954	16.1815
NP_001277064.1	etoposide-induced protein 2.4 homolog isoform 3 [Homo sapiens]	LKATAGH	12.69	697.702	0	13.9069	16.1529	16.1045	17.2383
XP_007198365.1	PREDICTED: CKLF-like MARVEL transmembrane domain-containing protein 3 [Balaenoptera acutorostrata scammoni]	MGGSSDGGGNK	5.48	967.976	14.5119	15.5602	0	16.7261	15.7463
XP_006086610.1	PREDICTED: polycystic kidney disease 2-like 2 protein isoform X2 [Myotis lucifugus]	VSALSY	12.11	639.249	0	17.7502	15.8209	15.9098	16.3339
EHB07065.1	PH and SEC7 domain-containing protein 2 [Heterocephalus glaber]	ATGADT	7.17	534.97	16.4113	17.7487	15.7128	17.2374	16.3808
AAA52963.1	This CDS feature is included to show the translation of the corresponding V_region. Presently translation qualifiers on V_region features are illegal, partial [Homo sapiens]	VGGDGFSY	9.78	802.702	17.5387	17.7774	15.2167	16.3412	0
ELR52010.1	Isopentenyl-diphosphate Delta-isomerase 1 [Bos mutus]	ARIGGR	7.28	630.584	17.8934	18.0924	16.6321	16.5922	0
XP_017896615.1	PREDICTED: LOW QUALITY PROTEIN: gastric triacylglycerol lipase [Capra hircus]	GXTWSSK	3.12	780.271	16.849	15.7606	14.5521	16.1643	16.8764
XP_008695948.1	PREDICTED: ATP-binding cassette sub-family D member 3-like [Ursus maritimus]	VVSFFSSSK	5.87	986.273	14.2011	16.321	15.1661	14.4034	14.0888
XP_017522597.1	PREDICTED: tRNA (cytosine(34)-C(5))-methyltransferase [Manis javanica]	EGAAGTVK	4.81	732.998	17.3952	16.6124	15.6393	14.502	16.4154
XP_012386705.1	PREDICTED: LOW QUALITY PROTEIN: zinc finger protein 165 [Dasypus novemcinctus]	SXTHTK	10.07	643.339	17.2364	17.7681	16.2934	16.189	15.5939
XP_004852488.1	PREDICTED: SAC3 domain-containing protein 1 [Heterocephalus glaber]	GLGQSN	10.34	575.462	17.4394	16.9156	18.0256	18.1467	18.9875
XP_005965320.1	PREDICTED: uncharacterized protein LOC102334376 [Pantholops hodgsonii]	AFSAGNDLKYTAEAMAR	18.43	1814.83	0	18.4745	14.0724	16.2844	14.6544
XP_006237298.1	PREDICTED: coiled-coil domain-containing protein 77 isoform X1 [Rattus norvegicus]	QHRAQYR	10.97	958.219	15.3853	14.7818	14.3112	15.5854	15.3928
XP_012422716.1	PREDICTED: arabinogalactan protein 1-like [Odobenus rosmarus divergens]	KQASAPAR	5.95	825.48	15.3885	17.6331	14.3756	14.9332	14.667
XP_003827945.1	PREDICTED: LOW QUALITY PROTEIN: SAFB-like transcription modulator [Pan paniscus]	SSGDXK	7.77	624.98	15.3812	15.6348	15.121	14.4914	15.2554
XP_006860832.1	PREDICTED: putative Polycomb group protein ASXL1 [Chrysochloris asiatica]	QEPESAVAK	14.44	957.891	15.4294	17.6065	16.7843	15.2988	15.1337
XP_012404262.1	PREDICTED: zinc finger protein with KRAB and SCAN domains 1 [Sarcophilus harrisii]	KPPTGER	8.76	784.846	17.4049	18.912	17.1298	17.2362	15.9167
EAW84815.1	KIAA0892, isoform CRA_b, partial [Homo sapiens]	MLLLMER	27.96	901.002	15.6929	13.8928	0	14.1857	15.5404
BAA76753.1	endonuclease G-like protein-2 [Homo sapiens]	MAPAGNNK	9.04	802.33	14.9425	14.2114	16.2024	16.4374	14.0391
XP_012355490.1	PREDICTED: inhibitor of nuclear factor kappa-B kinase-interacting protein isoform X2 [Nomascus leucogenys]	DEIAQFQI	13.84	962.832	15.8112	14.402	18.8057	14.7542	15.8152
XP_002918420.1	PREDICTED: trinucleotide repeat-containing gene 6C protein [Ailuropoda melanoleuca]	EGAEGRR	10.52	775.456	18.0517	17.2964	15.11	17.4349	16.2426
XP_014963422.1	PREDICTED: usherin isoform X2 [Ovis aries musimon]	GSHSSIR	11.57	743.415	15.9888	14.442	16.7326	0	17.8907
XP_007530317.1	PREDICTED: mitochondrial ribonuclease P protein 3 [Erinaceus europaeus]	CGSSLDVAK	9.3	937.269	15.7825	17.1524	15.8736	14.3528	14.83
EHH65342.1	Spindle protein CHICA [Macaca fascicularis]	GLRPASLR	8.59	869.287	15.635	18.3475	7.79436	15.0899	13.8038
XP_012513125.1	PREDICTED: forkhead box protein L1 [Propithecus coquereli]	GSPRSSDK	14.81	833.559	14.9618	15.2705	16.2198	14.6903	13.6689
XP_003252254.1	PREDICTED: coiled-coil domain-containing protein 65 isoform X2 [Nomascus leucogenys]	LHLENTVEDLWRK	10.08	1653.78	0	0	0	15.8858	15.9959
XP_004602200.1	PREDICTED: protein piccolo [Sorex araneus]	SSVVEK	10.28	649.455	15.2943	15.5123	15.5138	15.0618	12.5635
XP_012876540.1	PREDICTED: 39S ribosomal protein L49, mitochondrial [Dipodomys ordii]	AAAMVR	3.74	635.367	15.23	14.3556	17.8093	14.9592	15.4347
XP_001365925.1	PREDICTED: partitioning defective 3 homolog B isoform X1 [Monodelphis domestica]	LEPTAK	10.46	658.565	15.3245	16.4625	15.0865	16.3757	14.2194
XP_015390929.1	PREDICTED: LOW QUALITY PROTEIN: 40S ribosomal protein S4-C-like [Panthera tigris altaica]	LQSALTGNXGK	11.88	1086.21	12.4336	15.9196	13.9129	14.9037	14.1729
XP_013217715.1	PREDICTED: LOW QUALITY PROTEIN: probable polypeptide N-acetylgalactosaminyltransferase 8 [Ictidomys tridecemlineatus]	DGMQLVMK	7.72	921.011	14.7255	16.3975	15.4024	14.9775	15.5363
XP_016002674.1	PREDICTED: centromere protein L [Rousettus aegyptiacus]	LTSFVPTPSR	9.47	1104.85	13.2862	13.9088	18.1422	14.3779	0
XP_004598689.1	PREDICTED: protein FAM163A [Ochotona princeps]	EVFTNPR	7.2	862.814	17.8525	13.5827	18.3374	16.8518	0
XP_002929255.1	PREDICTED: zinc finger protein 518B [Ailuropoda melanoleuca]	KGTGPSQK	4.34	800.302	15.3875	15.6681	15.9433	16.0086	15.6615
XP_006149293.1	PREDICTED: LOW QUALITY PROTEIN: ATP-dependent RNA helicase DDX55 [Tupaia chinensis]	GPGAXR	4.37	621.289	16.5611	16.1081	14.0525	13.3432	15.7496
XP_008137921.1	PREDICTED: E3 ubiquitin-protein ligase E3D [Eptesicus fuscus]	TPSPISS	6.28	688.561	15.6702	14.79	15.5288	17.0265	15.5471
XP_012579465.1	PREDICTED: protein FAM47E [Condylura cristata]	GQQPPLK	5.44	767.08	14.7744	13.5961	13.9705	15.4441	15.1299
XP_004327934.1	PREDICTED: centrosomal protein of 128 kDa-like, partial [Tursiops truncatus]	LVGDVDFE	1.31	892.807	14.7613	16.7578	14.7912	15.0319	12.367
XP_015344401.1	PREDICTED: histone-lysine N-methyltransferase SETD2 [Marmota marmota marmota]	DSTVTER	9.36	805.803	15.6609	14.847	18.5488	18.1159	15.4901
XP_005615455.1	PREDICTED: protein maestro isoform X1 [Canis lupus familiaris]	DPCPPGVIK	15.04	983.377	14.5237	15.4381	14.869	0	14.1929
XP_004317390.1	PREDICTED: immunoglobulin superfamily DCC subclass member 3-like [Tursiops truncatus]	ELGDVVATR	25.93	959.274	14.3365	16.6251	13.2555	15.9317	13.0941
XP_015324886.1	PREDICTED: collagen alpha-1(II) chain-like [Bos taurus]	SAGAAGHPLR	6.79	934.708	14.4673	15.0951	18.2372	15.1337	16.1622
XP_007953319.1	PREDICTED: signal transducer and activator of transcription 2 isoform X1 [Orycteropus afer afer]	DIQASSK	7.12	747.383	16.6764	0	14.5912	15.8443	16.5989
NP_001253693.1	ERO1-like protein alpha precursor [Macaca mulatta]	ISTSVK	7.69	634.082	16.2208	18.6755	15.3405	16.2145	15.7968
XP_008055252.1	PREDICTED: alkylated DNA repair protein alkB homolog 1 [Carlito syrichta]	AKTNPDS	10.82	732.193	14.9389	17.041	15.8343	17.8243	0
XP_006923749.1	PREDICTED: melanoma-associated antigen D2 [Pteropus alecto]	SLASDTK	10.35	720.702	14.7457	15.4735	16.287	16.8623	14.628
XP_012878990.1	PREDICTED: AP-5 complex subunit zeta-1 isoform X1 [Dipodomys ordii]	EAGQPG	6.39	559.424	13.2553	13.904	12.5333	13.7671	0
XP_012399050.1	PREDICTED: proline-rich transmembrane protein 3 [Sarcophilus harrisii]	DPYAPISR	10.05	918.627	15.2144	17.2737	15.3802	15.0037	15.8124
XP_011352728.1	PREDICTED: leukemia NUP98 fusion partner 1 [Pteropus vampyrus]	SEDGSFK	4.52	769.101	15.2728	17.3765	16.69	14.8676	0
[truncated: 1,908 more rows]
